# Supplementary material for: A retrospective study of differential prognostic factors in early-onset versus late-onset colorectal cancer: a comprehensive clinical and machine learning analysis
Source: PeerJ. 2026 Jul 1;14:e21484. doi: 10.7717/peerj.21484 (PMC13332719; doi:10.7717/peerj.21484)
Supplement: Supplemental Information 1 [file peerj-14-21484-s001.zip]

Archive with 45 entries (29 files):
- Figures/
- Figures/Figure 1/
- Figures/Figure 1/Figure 1.png
- Figures/Figure 1/data for KM.xlsx
- Figures/Figure 2/
- Figures/Figure 2/DATA.xlsx
- Figures/Figure 2/Figure 2.png
- Figures/Figure 3/
- Figures/Figure 3/DATA.xlsx
- Figures/Figure 3/Figure 3.png
- Figures/Figure 4/
- Figures/Figure 4/DATA.xlsx
- Figures/Figure 4/Figure 4.png
- Figures/Figure 5/
- Figures/Figure 5/DATA.xlsx
- Figures/Figure 5/Figure 5.png
- Figures/Figure 6/
- Figures/Figure 6/DATA.xlsx
- Figures/Figure 6/Figure 6.png
- Figures/Figure 7/
- Figures/Figure 7/DATA.xlsx
- Figures/Figure 7/Figure 7.png
- Figures/__MACOSX/
- Figures/__MACOSX/._Figure 1
- Figures/__MACOSX/Figure 1/
- Figures/__MACOSX/Figure 1/._Figure 1.png
- Figures/__MACOSX/Figure 1/._data for KM.xlsx
- Figures/__MACOSX/Figure 2/
- Figures/__MACOSX/Figure 2/._DATA.xlsx
- Figures/__MACOSX/Figure 2/._Figure 2.png
- Figures/__MACOSX/Figure 3/
- Figures/__MACOSX/Figure 3/._DATA.xlsx
- Figures/__MACOSX/Figure 3/._Figure 3.png
- Figures/__MACOSX/Figure 4/
- Figures/__MACOSX/Figure 4/._DATA.xlsx
- Figures/__MACOSX/Figure 4/._Figure 4.png
- Figures/__MACOSX/Figure 5/
- Figures/__MACOSX/Figure 5/._DATA.xlsx
- Figures/__MACOSX/Figure 5/._Figure 5.png
- Figures/__MACOSX/Figure 6/
- Figures/__MACOSX/Figure 6/._DATA.xlsx
- Figures/__MACOSX/Figure 6/._Figure 6.png
- Figures/__MACOSX/Figure 7/
- Figures/__MACOSX/Figure 7/._DATA.xlsx
- Figures/__MACOSX/Figure 7/._Figure 7.png
