# Supplementary material for: A retrospective study of differential prognostic factors in early-onset versus late-onset colorectal cancer: a comprehensive clinical and machine learning analysis
Source: PeerJ. 2026 Jul 1;14:e21484. doi: 10.7717/peerj.21484 (PMC13332719; doi:10.7717/peerj.21484)
Supplement: Supplemental Information 1 [file peerj-14-21484-s001.zip › Figures/Figure 1/data for KM.xlsx]

## Sheet: DF
No	Age	Age_group(0:＜50 years old,1: ≥50 years old)	Event(0:survival,1:death)	overall survival (months)
1	66	1	0	27.8333
2	54	1	0	57.8
3	64	1	0	26.9
4	73	1	0	28
5	65	1	0	27.7667
6	48	0	0	25.4
7	63	1	0	56.9
8	75	1	0	37.2667
9	59	1	0	25.6667
10	67	1	1	37.0333
11	63	1	1	33.1667
12	54	1	0	26.6667
13	53	1	1	60.5
14	76	1	0	60.6667
16	62	1	1	16.3
17	57	1	0	60.8333
18	51	1	0	60.6667
19	60	1	0	60.6
20	81	1	0	60.5
21	49	0	1	54.97
22	57	1	0	60.4
23	82	1	0	59.9667
24	42	0	0	60
25	54	1	0	60.1
26	45	0	0	59.9667
27	56	1	0	59.8
28	60	1	0	59.7667
29	51	1	0	59.2
30	57	1	0	59.3
31	65	1	0	59.3333
32	66	1	0	59.0333
33	50	1	0	59.1
34	81	1	1	46.8333
35	58	1	0	58.4
36	52	1	0	58.4
37	83	1	1	20.9
38	45	0	0	58.1
39	68	1	1	19.7667
40	64	1	0	58.0667
41	52	1	1	16.9
42	51	1	0	57.3667
43	80	1	1	57.4333
44	69	1	0	57.4
45	65	1	0	57.3333
46	65	1	0	56.7667
47	50	1	0	57
48	79	1	1	33.1667
49	58	1	0	56.2667
50	65	1	0	55.8
51	44	0	0	56.2333
52	52	1	0	56.0667
53	63	1	0	55.6
54	73	1	0	55.5667
55	40	0	0	55.6
56	67	1	0	55.5667
57	46	0	0	27.2333
58	53	1	1	12.7333
59	25	0	0	19.3667
60	45	0	0	26.4333
61	67	1	0	27.2667
62	48	0	0	27.5333
63	43	0	0	28.2
64	67	1	0	28.0667
65	69	1	0	27.8333
66	69	1	0	28
67	67	1	0	27.9333
68	60	1	0	27.5333
69	55	1	0	26.7667
70	63	1	1	24.6
71	67	1	0	27.7333
72	68	1	0	27.5333
73	47	0	0	27.7
74	69	1	0	27.5667
75	51	1	0	27.5
76	51	1	0	27.6667
77	35	0	0	27.2667
78	64	1	0	27.5667
79	53	1	0	27.5
80	54	1	0	27.5
81	64	1	1	9.53333
82	79	1	0	27.1
83	80	1	0	27.1333
84	57	1	0	27.2667
85	74	1	0	27.2333
86	79	1	0	27.0333
87	70	1	0	27.0667
88	74	1	1	13.9667
89	74	1	0	27.0667
90	62	1	0	27.2
91	56	1	0	24.4667
92	74	1	0	27.1333
93	74	1	0	27.1333
94	63	1	0	27.0333
95	70	1	0	27
96	69	1	1	27.0333
97	76	1	0	26.9
98	58	1	0	25.9333
99	46	0	0	26.6333
100	53	1	0	26.9
101	64	1	0	27
102	59	1	0	26.9
103	60	1	0	26.8
104	70	1	0	26.8
105	59	1	0	26.6667
106	79	1	0	26.4333
107	70	1	0	26.6
108	27	0	0	26.7333
109	66	1	0	26.5667
110	67	1	0	26.5667
111	47	0	0	26.3333
112	60	1	0	26.5333
113	52	1	0	26.4
114	43	0	0	26.4333
115	65	1	0	26.4
116	59	1	0	26.3667
117	71	1	0	26.2
118	70	1	0	26.1667
119	70	1	0	25.9333
120	65	1	0	25.9333
121	28	0	0	26.1667
122	47	0	0	25.9667
123	52	1	0	25.4
124	73	1	1	7.7
125	35	0	0	26.0667
126	67	1	0	26.1
127	53	1	0	25.9667
128	86	1	1	14.2333
129	42	0	0	25.7333
130	45	0	1	15.1
131	46	0	0	25.9333
132	49	0	0	25.9333
133	46	0	0	25.9
134	66	1	0	25.9333
135	62	1	0	25.9
136	66	1	0	25.5
137	79	1	1	21.6667
138	67	1	0	25.4333
139	75	1	0	25.7
140	57	1	0	25.5333
141	45	0	1	14.0333
142	51	1	0	25.4
143	63	1	0	25.2
144	47	0	0	25.43
145	52	1	0	25.4
146	56	1	0	25.2667
147	56	1	0	25.1667
148	74	1	0	57.9
149	57	1	0	26.9667
150	51	1	0	27.7
151	72	1	0	25.1667
152	71	1	0	28.0667
153	73	1	0	57.1667
154	56	1	0	47.9667
155	78	1	0	39.7
156	51	1	1	63.2667
158	44	0	0	37.2667
159	66	1	0	25.1667
160	48	0	0	38.0333
161	76	1	0	40.6333
162	39	0	0	69.3333
163	62	1	0	21.7
164	36	0	0	55.9667
165	32	0	0	22.2333
166	57	1	0	20.0667
167	44	0	0	35.5
168	35	0	0	42.9667
169	66	1	0	40.9
170	47	0	0	69.5333
171	69	1	0	43.1333
172	54	1	0	41.5667
173	71	1	0	24.0667
174	67	1	0	51.3
175	75	1	0	44.8333
176	63	1	0	35.8667
177	68	1	0	53.0333
178	73	1	0	41.5333
179	66	1	0	43.7667
180	49	0	0	43.1333
181	57	1	0	79.1333
182	33	0	0	42.9333
183	58	1	0	55.5667
184	52	1	0	25.2
185	70	1	0	30.0667
186	49	0	1	45.4
187	59	1	0	48.5333
188	40	0	0	47.57
189	52	1	0	33.2
190	65	1	0	71.6667
191	59	1	0	75.8
192	84	1	0	29.8
193	63	1	0	55.7333
194	71	1	1	51.2667
195	70	1	0	89.5667
196	61	1	0	74.0333
197	65	1	0	76.9667
198	68	1	1	66.2667
199	30	0	0	62.57
200	54	1	1	73.2333
201	75	1	0	74.4
202	75	1	1	28.9
203	51	1	0	38.2
204	68	1	1	53.2333
205	49	0	0	73.6667
206	43	0	0	73.7
207	83	1	0	73.7333
208	64	1	0	73.4333
209	45	0	1	72.4
210	62	1	0	73.2667
211	68	1	1	43.2667
212	48	0	0	73.0667
213	61	1	0	73.3
214	45	0	1	71.03
215	39	0	0	73.0333
216	68	1	0	53.8667
217	33	0	1	66.8
218	86	1	1	52.5333
219	34	0	1	75.5333
220	45	0	1	56.97
221	48	0	0	47.9
222	53	1	0	71.9333
223	66	1	0	71.9333
224	66	1	0	71.8333
225	60	1	0	71.7
226	65	1	0	71.6
227	60	1	0	69.8333
228	58	1	0	71.6333
229	64	1	0	71.3333
230	34	0	0	71.4
231	32	0	0	59.4
232	78	1	0	71.4
233	31	0	0	70.6333
234	79	1	1	51.7333
235	75	1	1	45.8667
236	67	1	0	36.6
237	71	1	0	70
238	37	0	1	37.4333
239	71	1	0	70.9667
240	57	1	0	70.5
241	54	1	0	69.7333
242	66	1	1	66
243	68	1	1	55.2
244	25	0	1	47.2
245	37	0	0	69.5333
246	51	1	0	69.3333
247	50	1	0	69.2333
248	88	1	0	68.8
249	55	1	0	69.3333
250	55	1	0	68.9667
251	45	0	0	69.0333
252	80	1	0	69.1333
253	61	1	0	68.8
254	57	1	1	50.4333
255	62	1	0	40.7
256	52	1	0	39.6
257	61	1	0	34.3667
258	27	0	1	22.6333
259	50	1	1	34.1
260	65	1	0	33.5667
261	64	1	1	17.0333
262	63	1	0	50.9333
263	81	1	1	37.6
264	57	1	1	58.2667
265	62	1	0	38.4667
266	77	1	1	16.6333
267	79	1	1	22.1333
268	59	1	0	38.3333
269	53	1	0	58.6333
270	52	1	0	58.3333
271	77	1	1	8.06667
272	65	1	0	57.7333
273	83	1	1	7.2
274	59	1	0	43.7
275	44	0	1	25.8333
276	56	1	0	55.5
277	58	1	0	55.6
278	44	0	0	55.5333
279	68	1	0	32.5333
280	31	0	0	55.6
281	67	1	0	54.6667
282	51	1	0	55.0667
283	68	1	0	54.3667
284	59	1	0	38.7667
285	32	0	0	48.1333
286	51	1	0	54.5333
287	75	1	1	42.7333
288	87	1	0	53.7333
290	48	0	0	48.4667
291	69	1	0	41.7667
292	53	1	1	14.0667
293	43	0	0	36.7
294	55	1	0	52.7667
295	63	1	0	52.2667
296	31	0	0	52.1
297	55	1	1	52.1
298	83	1	1	49.7
299	49	0	0	25.7
300	54	1	0	52.3
301	75	1	1	49.0333
302	57	1	0	51.2667
303	60	1	0	51.1
304	31	0	0	44.7333
305	71	1	1	15.2667
306	67	1	0	50.5667
307	72	1	0	50.4667
308	85	1	0	50.1
309	50	1	0	49.7667
310	64	1	0	49.9
311	48	0	0	48.3
312	37	0	0	50.1333
313	50	1	0	49.8667
314	72	1	0	49.6
315	39	0	0	49.7667
316	76	1	0	49.7667
317	43	0	0	49.6333
318	39	0	1	36.3
319	54	1	0	49.6333
320	48	0	1	46.4667
321	67	1	0	49.5333
322	55	1	0	49.1667
323	60	1	0	49.1
324	51	1	0	48.5667
325	73	1	0	48.7667
326	49	0	0	48.9
327	55	1	1	13.3667
328	56	1	0	48.8
329	69	1	0	47.7
330	46	0	0	48.2333
331	57	1	0	48.7
332	37	0	0	48.5333
333	48	0	1	29.37
334	58	1	1	19.3
335	54	1	0	48.3667
336	39	0	0	48.3333
337	59	1	0	48.1333
338	53	1	0	48.1
339	46	0	0	48.5667
340	42	0	0	47.6667
341	56	1	0	48.1
342	31	0	1	16.6667
343	66	1	0	48.2333
344	65	1	0	47.6
345	58	1	0	47.5333
346	68	1	0	47.8667
347	50	1	0	48.4333
348	58	1	0	47.4
349	79	1	0	47.3667
350	65	1	0	47.2
351	61	1	0	45.7667
352	62	1	0	40.0667
353	56	1	0	47.4333
354	69	1	0	47.1
355	57	1	0	44.3
356	54	1	0	45.7
357	58	1	1	34.8
358	71	1	0	47.1333
359	87	1	1	16.0667
360	54	1	1	23.4
361	59	1	0	46.2667
362	63	1	0	46.2667
363	30	0	1	32.1667
364	63	1	0	46.2333
365	69	1	0	46.3667
366	57	1	0	45.9667
367	70	1	1	35.0667
368	58	1	0	45.3333
369	74	1	1	39.8
370	48	0	0	46.1667
371	57	1	0	46.1667
372	57	1	0	46.0667
373	66	1	1	40.8667
374	79	1	0	45.7
375	57	1	0	45.7333
376	78	1	0	45.2667
377	64	1	0	45.0333
378	75	1	0	45.0333
379	29	0	0	45.6667
380	71	1	0	45.5667
381	47	0	0	43.9
382	57	1	0	45.5667
383	56	1	0	45.5333
384	52	1	0	45.5333
385	70	1	0	45.5
386	70	1	0	45.5333
387	56	1	0	44.7667
388	43	0	0	45.4667
389	60	1	0	45.4333
390	50	1	0	45.2667
391	67	1	0	44.9667
392	73	1	1	42.47
393	56	1	1	44.07
394	66	1	0	29.1333
395	68	1	0	43.4
396	51	1	0	45
397	77	1	0	44.7333
398	59	1	0	45
399	55	1	0	45.0333
400	78	1	0	44.8
401	43	0	0	20.9667
402	49	0	1	40.73
403	35	0	0	35.0667
404	67	1	0	44.8
405	80	1	0	44.7667
406	51	1	0	44.6333
407	72	1	0	44.3667
408	54	1	0	44.3
409	63	1	0	44.4
410	50	1	0	44.5
411	36	0	1	44.1667
412	61	1	0	44.5333
413	57	1	0	44.3333
414	62	1	0	44.3333
415	60	1	0	33.3
416	70	1	0	43.6333
417	55	1	0	43.9333
418	75	1	0	44.2667
419	75	1	1	29.0333
420	59	1	1	33.7333
421	69	1	0	43.9333
422	75	1	1	19.7333
423	59	1	0	43.8667
424	50	1	0	44.0667
425	74	1	0	43.9
426	53	1	1	3.4
427	45	0	0	43.7
428	78	1	0	43.7
429	38	0	0	44.0333
430	49	0	0	41.4667
431	66	1	1	42.8333
432	70	1	0	43.5667
433	55	1	0	43.1
434	52	1	0	43.9
435	86	1	0	43.0333
436	61	1	1	41.67
437	62	1	0	43.5667
438	51	1	0	43.6333
439	66	1	0	43.5667
440	79	1	0	43.5667
441	80	1	1	8.93333
442	57	1	0	43.3667
443	69	1	0	43.4
444	61	1	0	43.1333
445	68	1	0	42.9333
446	78	1	0	43.1
447	68	1	0	43.1
448	76	1	1	5.06667
449	56	1	0	42.9333
450	46	0	1	38.67
451	40	0	1	6.53333
452	37	0	0	43.1
453	73	1	0	42.7
454	64	1	0	42.9667
455	66	1	0	42.9
456	61	1	0	42.7667
457	34	0	1	42.7667
458	46	0	0	42.7333
459	46	0	0	42.6667
460	76	1	1	13.1667
461	56	1	0	42.2667
462	69	1	0	42
463	34	0	0	42.2
464	54	1	1	27.9333
465	77	1	1	39.93
466	58	1	1	27.07
467	67	1	0	42.0667
468	59	1	1	38.1667
469	60	1	0	42.1667
470	46	0	0	42.1667
471	69	1	0	41.7
472	37	0	0	41.8
473	49	0	0	41.7
474	39	0	1	36.73
475	59	1	0	41.4
476	75	1	0	41.6
477	76	1	0	41.4333
478	55	1	0	41.5
479	49	0	1	29.23
480	69	1	0	41.3667
481	69	1	0	41.4667
482	54	1	0	41.0667
483	52	1	0	41.3333
484	46	0	1	36.97
485	47	0	0	40.4
486	70	1	0	41.1333
487	67	1	0	41.0333
488	68	1	0	29.7
489	45	0	1	33.13
490	58	1	0	41.0667
491	68	1	0	40.8667
492	40	0	0	40.8333
493	61	1	0	40.8
494	53	1	0	40.9
495	42	0	1	37.47
496	48	0	0	40.37
497	42	0	1	40.6
498	59	1	0	40.6333
499	54	1	0	40.3333
500	53	1	0	40.3667
501	66	1	0	40.3667
502	54	1	0	40.5333
503	51	1	0	40.2
504	54	1	0	39.4
505	65	1	0	40.3
506	59	1	0	40.5667
507	65	1	0	40.2333
508	52	1	0	40.1667
509	36	0	0	40.3
510	65	1	0	40.1667
511	63	1	0	39.9667
512	54	1	0	40.1333
513	55	1	0	39.7667
514	56	1	0	39.9333
515	50	1	1	32.2667
516	59	1	1	22.1667
517	52	1	0	39.6
518	65	1	0	39.7667
519	72	1	0	39.7
520	50	1	0	39.6667
521	28	0	0	39.7
522	82	1	0	39.6333
523	51	1	0	39.4667
524	56	1	1	33.17
525	34	0	1	31.23
526	51	1	0	39.3667
527	56	1	0	38.7667
528	52	1	0	39.4
529	72	1	0	39.1333
530	66	1	0	39.1333
531	59	1	0	39.4
532	72	1	0	39.2
533	63	1	0	39.1667
534	59	1	0	40.5333
535	35	0	0	39.2
536	46	0	0	39.33
537	42	0	0	39.2
538	79	1	0	39.2667
539	30	0	0	38.4667
540	61	1	0	39
541	56	1	1	22.4333
542	45	0	0	39.1667
543	69	1	0	38.9
544	65	1	0	39.1667
545	48	0	1	35.77
546	52	1	0	38.4667
547	53	1	1	21.8
548	73	1	0	38.5667
549	67	1	1	19.2667
550	59	1	0	38.8
551	55	1	0	38.0333
552	62	1	0	38.6667
553	85	1	0	38.3
554	72	1	0	38.6667
555	60	1	1	23.7667
556	77	1	0	38.5
557	32	0	1	32.67
558	59	1	0	38.6667
559	54	1	0	38.5333
560	64	1	1	38.5
561	71	1	0	38.3
562	54	1	0	38.4667
563	59	1	0	38.3333
564	53	1	1	31.43
565	39	0	0	38.2333
566	64	1	0	38
567	51	1	0	37.9
568	53	1	0	37.9333
569	60	1	0	38.2
570	81	1	1	30.9667
571	55	1	0	38.0667
572	43	0	1	35.87
573	62	1	1	35.3667
574	59	1	0	38.0667
575	47	0	1	35.83
576	42	0	1	37.8
577	73	1	0	37.7667
578	58	1	0	37.4
579	77	1	0	37.3
580	49	0	1	26.1333
581	44	0	0	38.5667
582	50	1	1	30.93
583	68	1	1	29.6667
584	82	1	1	28.1333
585	57	1	1	34.5
586	53	1	0	37.8
587	74	1	0	37.6333
588	61	1	0	37.3
589	61	1	0	36.0667
590	50	1	0	37.3
591	59	1	0	36.7
592	43	0	0	36.6667
593	83	1	1	34.6
594	71	1	0	35.9333
595	72	1	0	36.3
596	58	1	0	36.3333
597	75	1	1	27.3333
598	58	1	1	34.5
599	75	1	0	36.6667
600	44	0	0	36.3667
601	74	1	0	35.9
602	47	0	1	32.4
603	71	1	0	36.1667
604	44	0	0	36.3667
605	63	1	0	35.7333
606	51	1	0	35.9
607	70	1	0	36.0667
608	57	1	1	21.8
609	65	1	0	36.0667
610	74	1	0	36.2
611	47	0	0	35.9667
612	64	1	0	35.9
613	48	0	1	32.03
614	53	1	1	22.1667
615	65	1	0	36
616	58	1	0	35.9
618	60	1	1	0.4
619	32	0	1	31.7
620	71	1	0	35.9
621	55	1	0	36.0667
622	55	1	1	32.4667
623	64	1	1	21.4667
624	68	1	1	23.5
625	70	1	0	34.8333
626	78	1	1	30.2333
627	74	1	0	35.6667
628	33	0	0	11.0333
629	54	1	0	35.2
630	73	1	0	35.4
631	61	1	1	1.63333
632	53	1	0	34.8333
633	60	1	0	34.9667
634	51	1	0	34.9333
635	79	1	0	35.4
636	76	1	1	32.9333
637	76	1	0	34.7667
638	58	1	1	26.6333
639	65	1	1	32.9333
640	70	1	0	34.7667
641	47	0	0	34.7333
642	62	1	0	34.6333
643	28	0	0	35.0333
644	39	0	0	22.23
645	71	1	0	34.0667
646	66	1	0	34.6
647	53	1	0	34.5667
648	52	1	0	34.3333
649	59	1	0	33.8333
650	61	1	0	34.2333
651	78	1	0	34.1333
652	75	1	0	33.9
653	67	1	0	34.2667
654	65	1	1	20.6
655	67	1	1	13.6333
656	66	1	0	33.8
657	41	0	1	31.9
658	62	1	0	33.8333
659	44	0	1	32.07
660	71	1	0	33.8
661	59	1	0	33.8
662	66	1	0	34.6333
663	62	1	0	33.7667
664	64	1	0	33.5333
665	61	1	0	46.0333
666	63	1	0	37.8667
667	65	1	1	11
668	42	0	1	27.4
669	73	1	0	33.5667
670	65	1	1	30.1667
671	67	1	0	33.2333
672	52	1	0	33.5
673	53	1	1	16.0333
674	88	1	1	26.2333
675	57	1	0	32.9667
676	66	1	0	33.3
677	39	0	0	33.1333
678	54	1	0	35.2333
679	59	1	0	32.6333
680	71	1	0	32.4
681	72	1	0	32.4333
682	56	1	0	32.2333
683	39	0	1	30.13
684	76	1	0	31.9333
685	73	1	0	32.1667
686	57	1	0	32
687	68	1	1	32.1333
688	55	1	1	29.9333
689	70	1	0	31.0333
690	65	1	0	31.0333
691	48	0	0	30.4667
692	65	1	0	30.5667
693	48	0	1	26.5
694	64	1	0	30.2667
695	77	1	1	26.0333
696	58	1	1	24.33
697	83	1	1	9.8
698	64	1	0	30.1
699	43	0	0	30.7667
700	42	0	1	27.3
701	52	1	0	30.3333
702	79	1	0	30.0667
703	70	1	0	34
704	46	0	1	18.77
705	51	1	0	29.9333
706	72	1	0	33.4
707	68	1	1	8.6
708	44	0	0	30.3
709	35	0	1	23.47
710	69	1	0	29.6
711	55	1	0	30.2667
712	35	0	0	29.67
713	60	1	0	29.8333
714	60	1	0	30.0333
715	58	1	0	30.0333
716	59	1	0	29.5333
717	40	0	1	26.4
718	64	1	0	29.9333
719	57	1	0	29.6
720	56	1	0	30.0667
721	55	1	0	29.5
722	56	1	0	29.6
723	60	1	0	29.4667
724	60	1	0	29.4
725	52	1	0	41.7667
726	61	1	0	29.7667
727	53	1	0	29.3667
728	50	1	1	23.5
729	89	1	1	9.76667
730	60	1	0	29.1
731	65	1	0	29.1
732	60	1	0	30.3333
733	54	1	0	23.3667
734	56	1	0	22.6
735	51	1	0	19.6
736	61	1	0	24.3
737	64	1	1	19.5
738	38	0	0	23.9333
739	47	0	0	20.3333
740	59	1	0	25.3667
741	70	1	0	25.4333
742	54	1	0	25.3667
743	59	1	0	25.4667
744	60	1	0	25.0333
745	37	0	0	25.4333
746	59	1	1	24.37
747	83	1	1	0.566667
748	77	1	1	18.3333
749	42	0	0	25.1667
750	67	1	0	25.4333
751	52	1	0	25.2667
752	50	1	0	24.9333
753	67	1	0	23.8333
754	62	1	0	23.3333
755	76	1	0	24.7333
756	51	1	1	23.7667
757	67	1	0	24.9
758	54	1	0	23.9667
759	52	1	0	25
760	74	1	0	24.3
761	50	1	1	24.2333
762	50	1	0	24.0667
763	77	1	0	24.0667
764	57	1	0	24
765	64	1	0	24.1
766	33	0	0	24.0667
767	59	1	0	24.0333
768	45	0	1	21.8
769	66	1	0	23.7333
770	60	1	0	23.9667
771	48	0	0	23.9
772	56	1	0	23.8333
773	71	1	1	17.73
774	61	1	0	23.7333
776	56	1	1	17.67
777	77	1	1	16.77
778	53	1	0	23.5667
779	70	1	0	23.5333
780	69	1	0	23.4667
781	74	1	0	23.4667
782	54	1	0	23.4333
783	50	1	0	23.1667
784	49	0	0	23.4
785	52	1	0	23.4
787	59	1	1	20.1
788	61	1	0	23.3333
789	65	1	0	23.3333
790	74	1	0	23.3
791	68	1	1	23.1667
792	65	1	1	23.2667
793	57	1	0	23.2667
794	30	0	1	21.2
795	66	1	0	23.2333
796	54	1	1	16.07
797	47	0	0	23.1667
798	66	1	0	22.8333
799	67	1	1	0.333333
801	51	1	0	23.0333
802	74	1	0	23
803	57	1	0	23
804	43	0	1	4.63333
805	50	1	1	21.9667
807	62	1	0	22.8667
808	66	1	0	22.4333
809	46	0	0	22.8
810	37	0	0	22.8333
811	62	1	0	22.7
812	48	0	1	21.7
813	65	1	1	20.6667
814	62	1	1	18.6667
815	65	1	0	22.6333
816	58	1	0	22.7333
817	63	1	0	22.7
818	55	1	1	8.47
819	38	0	0	21.7
821	59	1	0	22.6667
822	63	1	0	22.6
823	32	0	0	22.4667
824	58	1	1	22.5
825	70	1	0	22.4
826	55	1	0	22.1
827	83	1	1	14.9667
828	64	1	0	22.1333
829	56	1	0	22.1333
830	58	1	1	21.17
831	77	1	1	13.9333
832	52	1	0	21.9667
833	60	1	0	21.9333
834	38	0	1	21.8667
835	82	1	0	21.8667
836	52	1	0	21.6
837	41	0	0	21.7
838	51	1	0	21.7333
839	46	0	1	18.7
840	64	1	1	21.6667
841	91	1	1	2.3
842	65	1	0	21.5333
843	79	1	1	15.5
844	58	1	1	18.75
845	70	1	0	21.5
846	48	0	1	20.43
847	77	1	0	21.5
848	69	1	0	21.3
849	74	1	1	9.2
850	73	1	0	21.3
851	62	1	1	19.3333
852	40	0	0	21.4
853	57	1	1	19.2667
854	32	0	1	21.2667
855	47	0	0	21.3
856	55	1	0	21.2333
857	75	1	1	20.2333
858	61	1	0	20.7667
859	79	1	1	21.2
860	67	1	1	0.7
861	69	1	0	21.1
862	73	1	0	21
863	60	1	0	20.9
864	56	1	0	20.3333
865	68	1	0	20.9667
866	78	1	0	20.8667
867	68	1	0	20.9
868	59	1	0	20.7333
869	75	1	1	19.8333
870	67	1	0	20.7
871	69	1	1	7.6
872	70	1	0	20.7
873	72	1	0	20.7
874	46	0	1	18.67
875	76	1	0	20.7
876	64	1	1	19.6333
877	74	1	1	11.4667
878	64	1	0	20.5667
879	62	1	0	20.0667
880	73	1	0	20.4667
881	48	0	1	19.37
882	69	1	1	20.2667
883	54	1	0	20.3
884	55	1	0	19.6667
885	81	1	1	10
886	62	1	0	20.1333
887	70	1	0	20.1667
888	61	1	0	20.1333
889	73	1	0	20.1667
890	86	1	0	20.0333
891	66	1	0	20.0333
892	49	0	0	19.4
893	56	1	1	14.03
894	45	0	0	19.8
895	48	0	1	18.8
896	84	1	1	3.5
897	70	1	0	19.8
898	52	1	0	19.7667
899	60	1	1	19.6333
900	51	1	0	19.6667
901	65	1	0	19.5667
902	49	0	0	19.5
903	61	1	0	19.3
904	76	1	1	17.27
905	51	1	1	31.8
906	56	1	0	45.7333
907	79	1	1	54.8
908	73	1	0	34.1333
909	87	1	1	21.5
910	61	1	0	22.9
911	40	0	1	56.5
912	24	0	1	71.1333
913	70	1	0	45.9667
914	70	1	1	41.0333
915	56	1	0	41.7
916	56	1	0	36.5667
917	93	1	1	10.9333
918	42	0	0	50.43
919	58	1	0	55.8333
920	65	1	0	43.5667
921	62	1	0	42.9333
922	60	1	1	42.5667
923	72	1	0	37.5667
924	63	1	0	72.8333
925	73	1	0	42.6667
926	47	0	0	23.0667
927	65	1	1	36.3
928	34	0	0	44.6333
929	49	0	1	20.7
930	85	1	1	47.6333
931	71	1	1	16.47
932	53	1	0	32.7
933	47	0	0	44.7667
934	64	1	0	44.5333
935	53	1	0	48.2
936	84	1	1	25.7333
937	78	1	0	39.3667
938	70	1	1	57.53
939	57	1	0	57.1333
940	41	0	0	45.4667
941	78	1	1	22.7
942	46	0	1	29.2
943	51	1	0	33.3333
944	84	1	1	26.0333
945	45	0	0	26.33
946	57	1	0	47.7333
947	51	1	0	43.9667
948	82	1	1	11.5333
949	63	1	1	18.8333
950	80	1	1	30.9667
951	81	1	1	29.6333
952	60	1	0	32.1667
953	84	1	1	50.6667
954	81	1	1	18.7333
955	35	0	0	27.47
956	77	1	0	48.0333
957	63	1	0	26.3
958	79	1	0	44.3
959	74	1	0	31.9333
960	44	0	0	40.07
961	51	1	1	19.77
962	66	1	0	38.9667
963	80	1	1	18.7
964	66	1	0	20.5333
965	82	1	1	38.8
966	68	1	0	62
967	45	0	1	55.27
968	72	1	0	60.8333
969	62	1	0	60.4667
970	55	1	1	34.3333
971	65	1	0	57.4
972	34	0	0	13.1333
973	81	1	1	18.8667
974	67	1	0	15.8333
975	26	0	1	23.03
976	45	0	0	43.9
977	71	1	0	34.7667
978	79	1	1	20.0667
979	61	1	1	62.2
980	69	1	1	28.53
981	52	1	0	11.4333
982	67	1	0	32.9
983	55	1	1	19.77
984	31	0	0	49.2333
985	45	0	1	21.7
986	58	1	0	23.2333
987	42	0	1	39.53
988	62	1	1	35.47
989	40	0	1	63.4
990	55	1	0	46.4333
991	70	1	0	17.4333
992	71	1	0	24.1667
993	50	1	1	20.7
994	58	1	1	21.9333
995	51	1	0	25.7
996	69	1	1	16.5667
997	56	1	1	27.53
998	64	1	0	39.8
999	70	1	1	19.1333
1000	63	1	0	33.6
1001	73	1	0	60.6667
1002	44	0	1	28.9
1003	30	0	0	30
1004	63	1	1	33.7
1005	64	1	1	42.7667
1006	56	1	0	28
1007	63	1	1	37.7
1008	44	0	1	25.5
1009	57	1	0	25.3333
1010	56	1	0	20.9
1011	72	1	1	31.5
1012	67	1	1	23.2333
1013	50	1	1	37.9333
1014	76	1	1	16.5333
1015	67	1	0	37.4333
1016	87	1	1	42.9
1017	76	1	0	43.3
1018	64	1	1	24
1019	57	1	0	38.0667
1020	84	1	1	20.0667
1021	53	1	1	31.2667
1022	72	1	1	18.6
1023	64	1	1	40.1667
1024	55	1	1	21.6667
1025	46	0	1	11.97
1026	35	0	0	44.8333
1027	46	0	1	47.6
1028	44	0	0	41.0333
1029	33	0	0	37.83
1030	79	1	1	24.9667
1031	56	1	0	51.8667
1032	77	1	0	16.3333
1033	49	0	0	45.4667
1034	71	1	0	40.83
1035	47	0	0	39.2333
1036	63	1	0	62.5667
1037	42	0	0	62
1038	80	1	1	33.3
1039	47	0	0	59.2667
1040	57	1	0	58.2333
1041	68	1	0	56.9333
1042	28	0	0	57.0333
1043	48	0	0	56.2
1044	35	0	0	60.3333
1045	55	1	0	53.1
1046	47	0	0	52.4667
1047	59	1	0	52.1
1048	68	1	0	55.0333
1049	55	1	0	52.2667
1050	72	1	1	49.37
1051	33	0	0	51.2
1052	55	1	0	55.4667
1053	65	1	0	50.3667
1054	54	1	1	60.63
1055	75	1	0	50.73
1056	86	1	1	25.3
1057	66	1	0	51.2333
1058	49	0	0	61.3667
1059	84	1	1	29.9
1060	67	1	0	50.9
1061	65	1	0	50.8333
1062	35	0	0	49.4333
1063	48	0	0	48.6333
1064	62	1	1	39.9
1065	28	0	0	47.6
1066	38	0	0	46.1667
1067	49	0	0	52.1
1068	68	1	0	60.0333
1069	54	1	0	50.0333
1070	47	0	0	45.9333
1071	43	0	0	57.7667
1072	48	0	1	42.7333
1073	40	0	0	82.1
1074	68	1	0	68.9333
1075	68	1	0	56.7667
1076	45	0	0	50.6667
1077	63	1	0	43.8333
1078	77	1	0	66.87
1079	48	0	0	41.5333
1080	47	0	0	43.5333
1081	68	1	0	39.6667
1082	65	1	0	26.4667
1083	75	1	0	26.7
1084	67	1	0	47.1333
1085	38	0	1	12.2333
1086	71	1	0	55.6667
1087	35	0	0	48.7
1088	89	1	1	11.97
1089	69	1	1	9.86667
1090	76	1	1	13.8
1091	66	1	0	33.3
1092	67	1	1	34.8667
1093	69	1	1	8.73333
1094	71	1	1	13.5667
1095	73	1	0	45.3333
1096	54	1	1	11.1333
1097	35	0	1	34.57
1098	68	1	0	16.2333
1099	66	1	0	50.0667
1100	74	1	1	46
1101	64	1	0	49.1333
1102	64	1	0	23.8333
1103	84	1	1	17.23
1104	61	1	0	41.4667
1105	78	1	1	15.5667
1106	68	1	0	37.5667
1107	70	1	1	16.2667
1108	61	1	1	44.9
1109	60	1	0	57.6
1110	66	1	0	24.1
1111	67	1	0	32.0333
1112	65	1	0	49.4
1113	77	1	1	16.4667
1114	68	1	0	41.3667
1115	64	1	1	38
1116	79	1	1	20.9667
1117	51	1	1	28.13
1118	77	1	1	43.1
1119	60	1	1	8.3
1120	87	1	0	63.1
1121	65	1	0	55.6333
1122	66	1	0	11.3667
1123	30	0	1	18.97
1124	72	1	1	8.83333
1125	72	1	1	21.9
1126	72	1	0	38.1667
1127	52	1	0	10.6333
1128	86	1	1	29.4333
1129	35	0	1	22.83
1130	48	0	0	25.0333
1131	76	1	1	16.3
1132	59	1	0	20.9333
1133	60	1	0	38.3667
1134	59	1	0	35.4333
1135	39	0	0	41.0333
1136	63	1	0	32.2667
1137	71	1	1	28.1
1138	66	1	0	28.6667
1139	66	1	0	40.3
1140	29	0	0	39.7667
1141	58	1	0	28.4
1142	61	1	0	27.7333
1143	44	0	0	26.8333
1144	42	0	1	21.33
1145	68	1	0	22.6667
1146	66	1	0	17.3333
1147	50	1	1	39.7667
1148	38	0	0	15.1333
1149	59	1	0	28.6333
1150	40	0	0	41.0667
1151	61	1	1	8.83333
1152	53	1	0	40.8333
1153	52	1	0	41.0333
1154	62	1	0	41.0333
1155	26	0	0	41.4
1156	52	1	0	41.4
1157	45	0	0	41.0333
