# Supplementary material for: A retrospective study of differential prognostic factors in early-onset versus late-onset colorectal cancer: a comprehensive clinical and machine learning analysis
Source: PeerJ. 2026 Jul 1;14:e21484. doi: 10.7717/peerj.21484 (PMC13332719; doi:10.7717/peerj.21484)
Supplement: Supplemental Information 1 [file peerj-14-21484-s001.zip › Figures/Figure 2/DATA.xlsx]

## Sheet: DF
No	Sex(1：male, 0：female)	Age	Age_group(0:＜50 years old,1: ≥50 years old)	Hypertension(no: 0, Yes: 1)	Diabetes(no: 0, Yes: 1)	Hyperlipidemia(no: 0, Yes: 1)	Family_history(no: 0, Yes: 1)	Height(metre)	Weight(kg)	BMI(kg/m2)	HGB(g/L) at diagnosis	CEA ng/mL (reference range: 0-5)	CA19_9 ng/mL(normal:0, elevated:1＞37ng/mL)	CA72_4 ng/mL(normal:0, elevated:1＞6.9ng/mL)	CEA_add1log10	CA19_9_add1log10	CA72_4_add1log10	BMI_group (0: normal/BMI18-23.9, 1: underweight/BMI＜18, 2: overweight/BMI≥24, 3: obese/BMI≥28)	Over_weight (no: 0，BMI＜24, Yes: 1，BMI≥24)	HGB_low(0:normal,1:low, male <120g/L, female <110g/L)	CEA_elevated (normal:0, elevated:1，＞5ng/mL)	CA19_9_elevated (normal:0, elevated:1＞37ng/mL)	CA72_4_elevated (normal:0, elevated:1＞6.9ng/mL)	Fecal occult blood（ 0 ：negative, 1： positive）	Combined polyp(no: 0, Yes: 1)	Distant_metastasis (no: 0, Yes: 1)	Tumor location (0 :rectum, 1: left half, 2: right half)	Pathological_type (0:Ulcerative, 1:Polypoid, 2:Infiltrative	Maximum_diameter (0＜5cm，1≥5cm)	Adenocarcinoma (no: 0，Non adenocarcinoma, Yes: 1)	Differentiation (0-high, 1-Medium, 2-low)	Nodal_metastasis (no: 0, Yes: 1)	TNM （0:0-Ⅰ-Ⅱ，1:Ⅲ-Ⅳ）	Blood_vessel（ 0 ：negative, 1： positive）	Lymphatic_vessel（ 0 ：negative, 1： positive）	Nerve infiltration（ 0 ：negative, 1： positive）	Her2（ 0 ：negative, 1： positive）	MLH1（ 0 ：negative, 1： positive）	PMS2（ 0 ：negative, 1： positive）	MSH2（ 0:negative, 1：positive）	MSH6（ 0：negative, 1：positive）	BRAF_V600E（0 ：negative, 1： positive）	PD_L1（0≤10，1＞10）	Ki67(0＜80%，1≥80%)	Event(0:survival,1:death)	overall survival (months)
1	1	66	1	0	0	0	0	1.75	79	25.7959	139	1.95	7.54	1.5	0.469822	0.931458	0.39794	2	1	0	0	0	0	1	1	0	1	1	0	0	0	0	0	0	0	0	0	1	1	1	1	0	1	0	0	27.8333
2	1	54	1	0	0	0	0	1.65	60	22.0386	141	1.71	5.55	2.91	0.432969	0.816241	0.592177	0	0	0	0	0	0	1	1	0	2	0	0	0	1	0	0	0	0	0	1	1	1	1	1	1	0	0	0	57.8
3	1	64	1	1	1	0	0	1.68	70	24.8016	123	31.18	11.01	1.71	1.50759	1.07954	0.432969	2	1	0	1	0	0	0	0	0	2	0	1	0	1	0	0	0	0	1	1	1	1	1	1	0	0	0	0	26.9
4	2	73	1	1	1	0	0	1.55	52	21.6441	90	2.52	6.91	4.44	0.546543	0.898176	0.735599	0	0	1	0	0	0	1	0	0	1	1	1	0	1	1	1	0	0	0	0	1	1	1	1	0	0	1	0	28
5	1	65	1	1	1	0	0	1.7	61	21.1073	70	2.05	5.52	5.21	0.4843	0.814248	0.793092	0	0	1	0	0	0	1	1	0	2	1	1	0	2	1	1	0	1	0	0	1	1	1	1	0	0	1	0	27.7667
6	1	48	0	0	1	0	0	1.8	76	23.4568	155	1.66	9.39	2.1	0.424882	1.01662	0.491362	0	0	0	0	0	0	1	1	0	1	1	0	0	1	0	0	0	1	0	1	1	1	1	1	0	1	1	0	25.4
7	1	63	1	0	0	0	0	1.68	79	27.9904	110	0.91	15.66	1.55	0.281033	1.22167	0.40654	2	1	1	0	0	0	1	0	0	0	0	1	0	1	0	0	0	0	0	0	1	1	1	1	0	0	1	0	56.9
8	1	75	1	1	1	1	1	1.68	57	20.1956	126	2.94	5.01	3.38	0.595496	0.778874	0.641474	0	0	0	0	0	0	0	1	0	1	2	1	0	1	0	0	0	0	0	0	1	1	1	1	0	0	0	0	37.2667
9	2	59	1	0	0	0	0	1.58	54	21.6311	123	22.5	403.29	7.92	1.37107	2.60669	0.950365	0	0	0	1	1	1	1	0	0	1	1	0	0	1	0	0	0	0	1	1	1	1	1	1	0	0	0	0	25.6667
10	1	67	1	0	0	0	0	1.6	48	18.75	63	4.35	8.7	1.18	0.728354	0.986772	0.338456	0	0	1	0	0	0	1	1	0	2	0	0	0	1	1	1	1	1	0	1	1	1	1	1	0	1	1	1	37.0333
11	1	63	1	1	1	0	0	1.68	57.5	20.3727	118	2.11	6.4	2.46	0.49276	0.869232	0.539076	0	0	1	0	0	0	1	0	1	1	0	0	0	1	0	0	0	1	1	1	1	1	1	1	0	0	0	1	33.1667
12	1	54	1	0	0	0	0	1.65	65	23.8751	151	40.8	32	0.78	1.62118	1.51851	0.25042	0	0	0	1	0	0	1	1	0	1	0	0	0	1	1	1	0	0	1	0	1	1	1	1	0	0	0	0	26.6667
13	1	53	1	0	0	0	0	1.72	60	20.2812	114	0.71	45.98	8.14	0.232996	1.67191	0.960946	0	0	1	0	1	1	1	0	1	1	1	0	0	1	0	1	0	0	1	0	1	1	1	1	0	1	1	1	60.5
14	1	76	1	0	0	0	0	1.65	44	16.1616	131	2.42	19.38	2.13	0.534026	1.3092	0.495544	1	0	0	0	0	0	1	0	0	2	1	0	0	1	1	1	1	1	1	1	1	1	1	1	0	1	0	0	60.6667
16	2	62	1	0	0	0	0	1.48	54	24.653	110	209.11	33.7	7.6	2.32245	1.54033	0.934498	2	1	0	1	0	1	1	1	1	1	0	1	0	1	1	1	0	1	0	1	1	1	1	1	0	0	0	1	16.3
17	2	57	1	0	0	0	0	1.58	58	23.2335	87	0.69	14.29	1.5	0.227887	1.18441	0.39794	0	0	1	0	0	0	0	0	0	2	1	1	0	1	0	0	0	0	0	0	1	1	1	1	0	1	0	0	60.8333
18	2	51	1	0	0	0	0	1.59	49	19.3821	110	3.03	13.93	12.05	0.605305	1.17406	1.11561	0	0	0	0	0	1	1	0	0	2	1	0	0	0	0	0	0	0	0	1	1	1	1	1	0	1	1	0	60.6667
19	1	60	1	1	0	0	0	1.7	67	23.1834	121	2.09	12.59	2.42	0.489958	1.13322	0.534026	0	0	0	0	0	0	0	1	0	1	1	0	1	2	0	0	1	1	0	1	1	1	1	1	0	0	0	0	60.6
20	1	81	1	0	0	0	0	1.58	55	22.0317	86	1.49	16.02	0.71	0.396199	1.23096	0.232996	0	0	1	0	0	0	1	1	1	2	0	0	0	1	0	1	1	0	0	1	1	1	1	1	0	1	0	0	60.5
21	1	49	0	0	0	0	0	1.67	64	22.9481	133	2.6	30.93	4.22	0.556303	1.5042	0.717671	0	0	0	0	0	0	1	0	0	1	0	0	0	2	1	1	1	1	1	1	1	1	1	1	0	1	0	1	54.97
22	2	57	1	1	1	0	0	1.7	64	22.1453	143	1.18	17.84	5.73	0.338456	1.27508	0.828015	0	0	0	0	0	0	1	1	0	1	1	0	0	1	0	0	0	0	0	0	1	1	1	1	0	1	1	0	60.4
23	1	82	1	1	0	0	0	1.7	60	20.7612	116	12.93	47.23	0.76	1.14395	1.68332	0.245513	0	0	1	1	1	0	1	1	0	1	0	0	0	1	1	0	1	1	1	0	1	1	1	1	0	0	0	0	59.9667
24	2	42	0	0	0	0	0	1.6	52	20.3125	83	136.01	30.81	0	2.13675	1.50256	0	0	0	1	1	0	0	1	0	1	1	0	0	0	2	1	1	0	1	1	0	1	1	1	1	0	0	0	0	60
25	1	54	1	0	0	0	0	1.8	64	19.7531	120	123.79	5.68	3.12	2.09618	0.824776	0.614897	0	0	0	1	0	0	1	1	1	1	0	1	0	1	0	1	0	0	0	1	1	1	1	1	0	1	0	0	60.1
26	2	45	0	0	0	0	0	1.57	52	21.0962	115	0.27	5.32	1.26	0.103804	0.800717	0.354108	0	0	0	0	0	0	1	1	0	1	0	0	0	1	0	0	1	0	0	0	1	1	1	1	0	1	0	0	59.9667
27	1	56	1	1	1	0	0	1.77	89	28.4082	169	0.31	11.77	12.31	0.117271	1.10619	1.12418	3	1	0	0	0	1	1	0	0	0	0	0	0	1	0	0	0	0	0	1	1	1	1	1	0	0	0	0	59.8
28	2	60	1	0	0	0	0	1.58	57	22.8329	124	0.55	13.2	0.67	0.190332	1.15229	0.222716	0	0	0	0	0	0	1	0	0	1	1	0	0	1	0	0	0	0	0	1	1	1	1	1	0	1	0	0	59.7667
29	1	51	1	0	0	0	0	1.6	91	35.5469	151	1.11	14.85	1.01	0.324282	1.20003	0.303196	3	1	0	0	0	0	1	0	0	0	1	0	0	1	0	0	0	0	0	0	1	1	1	1	0	1	0	0	59.2
30	2	57	1	1	0	1	0	1.54	51	21.5045	93	1.03	16.66	7.59	0.307496	1.24699	0.933993	0	0	1	0	0	1	1	0	0	2	0	0	0	1	0	0	0	0	1	1	1	1	1	1	0	0	0	0	59.3
31	1	65	1	0	0	0	0	1.72	72	24.3375	138	1.01	28.1	3.29	0.303196	1.46389	0.632457	2	1	0	0	0	0	1	1	0	1	1	0	1	1	1	1	0	0	0	0	1	1	1	1	0	0	0	0	59.3333
32	1	66	1	0	0	0	0	1.72	61	20.6193	76	2.66	16.25	1.18	0.563481	1.23679	0.338456	0	0	1	0	0	0	1	1	0	2	0	0	0	2	1	1	0	1	1	1	1	1	1	1	0	1	1	0	59.0333
33	2	50	1	0	0	0	0	1.56	60	24.6548	128	0	4.54	3.35	0	0.74351	0.638489	2	1	0	0	0	0	1	0	0	1	1	0	0	1	0	0	0	0	0	0	1	1	1	1	0	0	1	0	59.1
34	2	81	1	1	0	0	0	1.52	44.5	19.2607	61	1.87	16.28	72.34	0.457882	1.23754	1.86534	0	0	1	0	0	1	1	1	0	2	0	1	0	2	0	0	1	1	0	1	0	0	1	1	1	1	0	1	46.8333
35	1	58	1	1	0	0	1	1.7	76	26.2976	147	2.21	2.2	4.66	0.506505	0.50515	0.752816	2	1	0	0	0	0	0	0	0	1	0	1	0	0	0	0	1	0	1	0	1	1	1	1	0	1	0	0	58.4
36	2	52	1	0	0	0	0	1.54	51	21.5045	125	0.18	13.18	1.2	0.071882	1.15168	0.342423	0	0	0	0	0	0	1	1	0	2	0	0	0	1	0	0	0	0	1	1	1	1	1	1	0	1	1	0	58.4
37	1	83	1	1	0	0	0	1.68	65.73	23.2887	79	4.52	23.45	4.19	0.741939	1.38828	0.715167	0	0	1	0	0	0	1	0	0	2	1	1	0	1	0	0	0	0	1	1	1	1	1	1	0	0	0	1	20.9
38	1	45	0	0	0	0	0	1.71	66.5	22.742	139	0.09	13.7	4.12	0.0374265	1.16732	0.70927	0	0	0	0	0	0	1	1	0	1	1	0	0	1	0	0	0	0	0	0	1	1	1	1	0	1	0	0	58.1
39	1	68	1	0	0	0	0	1.62	51	19.433	139	139.5	12.43	0.1	2.14768	1.12808	0.0413927	0	0	0	1	0	0	1	0	1	2	0	0	0	1	1	1	1	0	1	1	1	1	1	1	0	1	1	1	19.7667
40	2	64	1	0	0	0	0	1.7	43	14.8789	118	1.41	27.28	1.13	0.382017	1.45148	0.32838	1	0	0	0	0	0	0	1	0	2	1	0	0	1	0	0	0	0	0	1	1	1	1	1	0	0	0	0	58.0667
41	1	52	1	1	0	0	0	1.62	62.5	23.815	131	0.75	7.41	10.09	0.243038	0.924796	1.04493	0	0	0	0	0	1	1	1	0	1	0	0	0	1	0	0	0	0	1	1	1	1	1	1	0	0	1	1	16.9
42	1	51	1	1	0	0	0	1.7	62	21.4533	118	0.33	14.75	1.05	0.123852	1.19728	0.311754	0	0	1	0	0	0	1	0	0	1	2	0	1	1	0	0	1	0	0	1	1	1	1	1	0	0	0	0	57.3667
43	1	80	1	1	0	0	0	1.67	59	21.1553	131	42.13	1000	8.71	1.63478	3.00043	0.987219	0	0	0	1	1	1	0	1	1	2	0	0	0	1	0	0	1	0	1	1	1	1	1	1	1	1	1	1	57.4333
44	2	69	1	1	1	0	0	1.65	57	20.9366	88	1.24	32.91	32.41	0.350248	1.53033	1.52388	0	0	1	0	0	1	0	0	0	2	0	1	0	1	0	0	0	0	0	1	1	0	1	1	0	1	1	0	57.4
45	1	65	1	0	0	0	0	1.6	45	17.5781	122	9.71	32.52	3.83	1.02979	1.5253	0.683947	1	0	0	1	0	0	1	1	0	1	0	0	0	2	0	0	0	0	1	0	1	1	1	1	0	1	0	0	57.3333
46	2	65	1	0	0	0	0	1.56	57	23.4221	112	0.36	11.54	1.85	0.133539	1.0983	0.454845	0	0	0	0	0	0	1	1	0	1	0	0	0	1	0	0	0	0	0	0	1	1	1	1	0	0	0	0	56.7667
47	2	50	1	0	0	0	0	1.63	62	23.3355	89	0	29.36	5.23	0	1.4823	0.794488	0	0	1	0	0	0	1	0	0	2	0	1	1	1	1	0	0	0	0	1	1	1	1	1	0	1	0	0	57
48	1	79	1	0	1	0	0	1.62	45	17.1468	98	49.15	62.88	8.15	1.70027	1.80536	0.961421	1	0	1	1	1	1	1	1	0	1	0	1	0	1	1	0	0	0	1	1	1	1	1	1	0	0	0	1	33.1667
49	2	58	1	0	0	0	0	1.62	60	22.8624	124	2.15	21.95	2.76	0.498311	1.36078	0.575188	0	0	0	0	0	0	1	0	0	0	0	0	0	0	0	0	0	0	1	0	1	1	1	1	0	1	0	0	56.2667
50	2	65	1	0	0	0	0	1.52	50	21.6413	92	1.6	8.93	2.38	0.414973	0.996949	0.528917	0	0	1	0	0	0	1	0	0	1	0	1	0	0	0	1	0	0	0	1	1	1	1	1	0	0	0	0	55.8
51	1	44	0	0	0	0	0	1.76	78	25.1808	142	8.77	18.97	1.27	0.989895	1.30038	0.356026	2	1	0	1	0	0	1	1	0	1	0	0	0	1	1	1	1	1	1	1	1	1	1	1	0	1	0	0	56.2333
52	2	52	1	0	0	0	0	1.5	40	17.7778	110	6.93	19.27	3.13	0.899273	1.30685	0.61595	1	0	0	1	0	0	1	1	0	2	1	0	0	2	1	0	0	0	0	1	1	1	1	1	0	1	0	0	56.0667
53	2	63	1	0	0	0	0	1.5	50	22.2222	92	24.43	36.31	5.39	1.40535	1.57183	0.805501	0	0	1	1	0	0	1	1	0	1	0	1	0	2	1	1	0	0	0	0	1	1	1	1	0	1	1	0	55.6
54	2	73	1	1	0	0	1	1.54	59	24.8777	116	1.43	16.51	1.91	0.385606	1.24329	0.463893	2	1	0	0	0	0	1	1	0	2	1	0	0	1	0	0	0	0	0	1	1	1	1	1	0	0	0	0	55.5667
55	2	40	0	0	0	0	0	1.61	47.7	18.4021	88	0.58	18.73	0.83	0.198657	1.29513	0.262451	1	0	1	0	0	0	1	1	0	1	0	1	0	1	0	0	0	0	0	0	1	1	1	1	0	1	0	0	55.6
56	1	67	1	0	0	0	0	1.72	68	22.9854	118	1.59	14.18	0.97	0.4133	1.18127	0.294466	0	0	1	0	0	0	0	0	0	1	0	0	0	1	0	0	0	0	0	0	1	1	1	1	0	1	1	0	55.5667
57	1	46	0	1	1	0	0	1.62	69	26.2917	70	1.28	5.2	1.5	0.357935	0.792392	0.39794	2	1	1	0	0	0	1	1	0	2	1	1	1	1	0	0	1	0	1	1	1	1	1	1	0	0	1	0	27.2333
58	2	53	1	0	0	0	0	1.53	60	25.6312	121	6.24	6.51	1.5	0.859739	0.87564	0.39794	2	1	0	1	0	0	1	0	1	2	0	0	0	2	1	1	1	0	1	0	1	1	1	1	0	0	0	1	12.7333
59	2	25	0	0	0	0	1	1.56	51.5	21.1621	131	1.78	12.92	1.54	0.444045	1.14364	0.404834	0	0	0	0	0	0	0	1	0	2	1	1	0	1	0	0	0	0	0	0	1	1	1	1	0	0	1	0	19.3667
60	1	45	0	1	0	0	0	1.73	65	21.7181	152	0.83	0	0	0.262451	0	0	0	0	0	0	0	0	1	0	0	1	0	0	0	1	0	0	1	1	0	1	0	0	1	1	1	1	0	0	26.4333
61	2	67	1	0	0	0	0	1.58	41.3	16.5438	27	15.48	46.2	12.35	1.21696	1.67394	1.12548	1	0	1	1	1	1	1	0	1	2	1	1	0	1	1	1	0	0	1	0	1	1	1	1	0	1	1	0	27.2667
62	1	48	0	0	0	0	0	1.75	63	20.5714	144	2.34	0	0	0.523746	0	0	0	0	0	0	0	0	1	0	0	1	1	0	0	1	0	0	0	1	0	1	1	1	1	1	0	0	1	0	27.5333
63	2	43	0	0	0	0	0	1.63	65	24.4646	101	0.58	4.45	1.93	0.198657	0.736397	0.466868	2	1	1	0	0	0	0	0	0	2	1	0	0	1	0	0	0	0	0	0	1	1	1	1	0	1	0	0	28.2
64	1	67	1	0	0	0	0	1.61	60	23.1473	145	2.51	25.62	0	0.545307	1.42521	0	0	0	0	0	0	0	0	1	0	1	1	1	0	1	0	0	0	0	0	1	1	1	1	1	0	0	0	0	28.0667
65	2	69	1	0	0	0	0	1.57	50	20.2848	130	1.85	20.15	1.55	0.454845	1.32531	0.40654	0	0	0	0	0	0	0	0	0	1	1	0	0	1	1	1	0	0	0	1	1	1	1	1	0	0	1	0	27.8333
66	2	69	1	0	1	0	0	1.58	52	20.83	127	5.7	12.84	7.24	0.826075	1.14114	0.915927	0	0	0	1	0	1	1	0	0	1	0	0	1	1	1	1	1	1	1	0	1	1	1	1	0	0	1	0	28
67	1	67	1	0	1	0	0	1.7	85	29.4118	133	2.72	11.29	0	0.570543	1.08955	0	3	1	0	0	0	0	1	0	0	1	2	0	1	1	0	0	0	0	1	1	1	1	1	1	0	1	1	0	27.9333
68	1	60	1	0	0	0	0	1.68	58	20.5499	116	9.78	7.47	0	1.03262	0.927883	0	0	0	1	1	0	0	1	1	0	0	1	0	0	1	1	1	1	0	1	1	1	1	1	1	0	0	1	0	27.5333
69	2	55	1	0	0	0	0	1.58	47	18.8271	113	0.93	12.55	0	0.285557	1.13194	0	0	0	0	0	0	0	1	0	0	1	1	1	0	2	1	1	1	1	1	1	1	1	1	1	0	0	1	0	26.7667
70	1	63	1	0	0	0	0	1.69	71	24.8591	90	16.1	283.33	2.5	1.233	2.45382	0.544068	2	1	1	1	1	0	1	1	1	2	1	1	0	1	1	1	1	1	1	0	1	1	1	1	0	0	1	1	24.6
71	1	67	1	1	0	0	0	1.72	73	24.6755	133	2.93	3.24	1.88	0.594393	0.627366	0.459392	2	1	0	0	0	0	0	0	0	2	0	1	0	1	0	0	0	0	1	0	1	1	1	1	0	1	1	0	27.7333
72	1	68	1	0	0	0	0	1.75	63	20.5714	121	1.95	2.66	0	0.469822	0.563481	0	0	0	0	0	0	0	1	0	0	1	1	1	0	1	1	1	1	0	1	0	1	1	1	1	0	0	1	0	27.5333
73	1	47	0	0	0	0	0	1.68	70	24.8016	146	1.6	11.6	0	0.414973	1.10037	0	2	1	0	0	0	0	1	0	0	1	0	0	0	1	0	0	1	1	1	0	1	1	1	1	0	0	1	0	27.7
74	2	69	1	0	0	0	0	1.55	49	20.3954	124	12.93	26.37	3.42	1.14395	1.43727	0.645422	0	0	0	1	0	0	1	0	0	2	1	1	1	1	0	1	1	0	0	1	1	0	1	1	0	1	0	0	27.5667
75	1	51	1	0	0	0	0	1.78	55	17.3589	123	1.94	0	2.16	0.468347	0	0.499687	1	0	0	0	0	0	1	0	0	1	0	0	0	1	1	1	1	1	1	1	1	1	1	1	0	0	0	0	27.5
76	1	51	1	0	0	0	0	1.67	50	17.9282	135	2.29	2.79	0	0.517196	0.578639	0	1	0	0	0	0	0	1	1	1	1	1	1	0	1	0	1	0	0	1	1	1	1	1	1	0	0	1	0	27.6667
77	2	35	0	0	0	0	0	1.6	54	21.0938	112	3.19	16.61	0	0.622214	1.24576	0	0	0	0	0	0	0	1	0	0	1	1	0	0	2	1	1	0	0	1	0	1	1	1	1	0	0	0	0	27.2667
78	2	64	1	0	0	0	0	1.5	67	29.7778	117	1.43	383.28	36.4	0.385606	2.58465	1.57287	3	1	0	0	1	1	0	0	0	2	0	1	0	2	0	1	0	0	1	0	0	0	1	1	1	1	0	0	27.5667
79	2	53	1	0	1	0	0	1.53	55	23.4952	118	16.13	33.3	0	1.23376	1.53529	0	0	0	0	1	0	0	1	0	0	1	0	1	0	2	1	1	0	0	1	1	1	1	1	1	0	0	1	0	27.5
80	2	54	1	0	0	0	0	1.5	50	22.2222	128	2.18	7.62	0.43	0.502427	0.935507	0.155336	0	0	0	0	0	0	1	0	0	1	1	0	0	1	0	0	0	0	0	0	1	1	1	1	0	0	1	0	27.5
81	1	64	1	1	0	0	0	1.6	55	21.4844	103	137.52	45.22	11.1	2.14151	1.66483	1.08279	0	0	1	1	1	1	1	1	1	2	1	1	0	1	1	1	1	0	1	1	1	1	1	1	0	0	0	1	9.53333
82	2	79	1	1	0	0	0	1.6	61	23.8281	133	4.31	6.46	0	0.725095	0.872739	0	0	0	0	0	0	0	1	0	0	1	1	0	0	1	0	0	0	0	0	0	1	1	1	1	0	0	0	0	27.1
83	2	80	1	0	0	0	0	1.5	46	20.4444	68	16.39	17.35	15.5	1.2403	1.26364	1.21748	0	0	1	1	0	1	1	0	1	2	2	1	0	1	0	1	0	0	1	1	1	1	1	1	0	0	1	0	27.1333
84	1	57	1	1	0	0	0	1.7	66.5	23.0104	142	0.76	3.74	3.05	0.245513	0.675778	0.607455	0	0	0	0	0	0	1	0	0	2	0	1	0	2	1	1	1	1	0	1	1	1	1	1	1	0	1	0	27.2667
85	1	74	1	1	1	0	1	1.64	80	29.7442	112	4.2	77.65	0	0.716003	1.8957	0	3	1	1	0	1	0	1	1	0	2	0	1	0	1	1	1	0	0	1	1	1	1	1	1	0	0	1	0	27.2333
86	2	79	1	1	0	0	0	1.56	53	21.7784	72	5.21	9.19	6.69	0.793092	1.00817	0.885926	0	0	1	1	0	0	1	0	0	2	1	1	1	1	0	0	0	0	0	1	1	1	1	1	0	0	0	0	27.0333
87	1	70	1	0	0	0	0	1.68	54	19.1327	129	24.66	93.65	2.16	1.40926	1.97612	0.499687	0	0	0	1	1	0	0	1	1	0	0	0	0	1	1	1	1	0	1	0	1	1	1	1	0	0	1	0	27.0667
88	1	74	1	0	0	0	0	1.64	42.7	15.876	145	6.99	74.34	0	0.902547	1.87703	0	1	0	0	1	1	0	1	0	0	0	1	0	0	1	0	0	0	0	1	0	1	1	1	1	1	0	1	1	13.9667
89	2	74	1	1	1	0	0	1.55	53	22.0604	110	1.9	6.3	31.7	0.462398	0.863323	1.51455	0	0	0	0	0	1	1	1	0	1	2	1	0	1	0	1	0	0	0	0	1	1	1	1	0	0	1	0	27.0667
90	2	62	1	0	0	1	0	1.65	59	21.6713	120	6.71	10.77	2.38	0.887054	1.07078	0.528917	0	0	0	1	0	0	1	1	0	1	0	1	0	1	0	1	0	0	1	0	1	1	1	1	0	0	1	0	27.2
91	1	56	1	0	0	0	0	1.53	55	23.4952	124	1.79	6.78	0	0.445604	0.89098	0	0	0	0	0	0	0	1	0	0	2	0	1	0	1	0	1	0	0	0	1	1	1	1	1	0	0	1	0	24.4667
92	2	74	1	1	0	0	0	1.55	40	16.6493	72	1.84	0	0	0.453318	0	0	1	0	1	0	0	0	1	0	0	2	1	1	0	1	0	1	0	0	0	0	1	1	1	1	0	0	0	0	27.1333
93	1	74	1	0	0	0	0	1.62	52	19.8141	111	21.03	0	7.84	1.34301	0	0.946452	0	0	1	1	0	1	0	0	0	2	1	1	1	1	1	1	1	0	1	0	1	1	1	1	1	0	1	0	27.1333
94	1	63	1	0	1	0	0	1.72	66	22.3094	126	2.47	33.41	2.92	0.540329	1.53668	0.593286	0	0	0	0	0	0	1	0	0	1	0	0	0	1	0	0	0	0	0	1	1	1	1	1	0	0	1	0	27.0333
95	1	70	1	0	0	0	0	1.69	56	19.6072	102	11.92	3.68	77.9	1.11126	0.670246	1.89708	0	0	1	1	0	1	1	0	0	1	1	1	0	1	0	1	0	0	1	0	1	1	1	1	0	1	1	0	27
96	2	69	1	0	0	0	0	1.45	45	21.4031	116	1.96	128	5.01	0.471292	2.11059	0.778874	0	0	0	0	1	0	0	0	1	1	0	1	1	1	1	1	1	0	1	0	0	0	1	1	1	1	1	1	27.0333
97	2	76	1	1	0	0	0	1.55	48	19.9792	102	2.31	4.09	0	0.519828	0.706718	0	0	0	1	0	0	0	1	0	0	1	1	1	0	1	0	0	0	0	1	1	1	1	1	1	0	0	1	0	26.9
98	1	58	1	0	0	0	0	1.67	48	17.2111	110	1.47	0	0	0.392697	0	0	1	0	1	0	0	0	0	1	0	1	0	0	0	1	1	1	0	0	1	0	1	1	1	1	0	1	0	0	25.9333
99	1	46	0	0	1	0	0	1.7	88	30.4498	90	5.26	5.05	0	0.796574	0.781755	0	3	1	1	1	0	0	0	1	0	1	0	1	0	1	0	0	0	0	0	0	1	1	1	1	0	1	0	0	26.6333
100	2	53	1	0	0	0	0	1.56	48	19.7239	73	1.62	0	3.81	0.418301	0	0.682145	0	0	1	0	0	0	0	0	0	2	0	1	0	1	0	1	0	0	0	0	1	1	1	1	0	0	1	0	26.9
101	1	64	1	0	0	0	0	1.65	57	20.9366	121	1.77	0	0	0.44248	0	0	0	0	0	0	0	0	1	1	1	1	0	0	0	1	1	1	0	0	0	0	1	1	1	1	1	1	0	0	27
102	1	59	1	0	0	0	0	1.7	70	24.2215	149	2.49	12.84	1.54	0.542825	1.14114	0.404834	2	1	0	0	0	0	1	0	0	2	1	0	0	1	0	0	0	0	0	0	1	1	1	1	0	0	0	0	26.9
103	2	60	1	0	0	0	0	1.6	57	22.2656	111	2.1	8.67	4.01	0.491362	0.985426	0.699838	0	0	0	0	0	0	0	1	0	1	1	1	0	2	0	1	0	0	1	1	1	1	1	1	0	0	0	0	26.8
104	2	70	1	0	0	0	0	1.58	59	23.634	84	7.79	0	5.81	0.943989	0	0.833147	0	0	1	1	0	0	0	0	1	1	2	1	1	2	0	1	1	1	1	1	1	1	1	1	1	1	0	0	26.8
105	1	59	1	0	0	0	0	1.75	81	26.449	143	2.1	2.86	13.3	0.491362	0.586587	1.15534	2	1	0	0	0	1	0	0	0	1	2	1	0	1	0	0	0	0	1	1	1	1	1	1	0	0	0	0	26.6667
106	1	79	1	0	0	0	0	1.7	54	18.6851	96	79.3	180	6.32	1.90472	2.25768	0.864511	0	0	1	1	1	0	1	0	0	1	1	1	0	2	1	1	1	1	1	1	1	1	1	1	0	0	0	0	26.4333
107	1	70	1	1	0	0	0	1.72	85	28.7317	146	5.91	21.32	4.77	0.839478	1.34869	0.761176	3	1	0	1	0	0	1	0	0	1	1	1	0	1	1	1	0	1	0	1	1	1	1	1	0	0	0	0	26.6
108	1	27	0	0	0	0	0	1.75	60	19.5918	127	1.98	4.73	0	0.474216	0.758155	0	0	0	0	0	0	0	1	1	0	0	1	1	0	1	0	0	0	0	1	0	1	1	1	1	0	0	0	0	26.7333
109	2	66	1	1	0	0	0	1.59	65	25.711	93	1.51	8.16	0	0.399674	0.961895	0	2	1	1	0	0	0	1	0	0	1	1	0	0	1	0	0	1	0	0	1	1	1	1	1	0	1	1	0	26.5667
110	1	67	1	0	0	0	0	1.68	52	18.424	119	2.31	0	0	0.519828	0	0	1	0	1	0	0	0	1	0	0	1	0	0	0	1	0	0	0	0	0	1	1	1	1	1	0	0	0	0	26.5667
111	2	47	0	0	0	0	0	1.53	42.5	18.1554	81	3.1	1000	8.29	0.612784	3.00043	0.968016	1	0	1	0	1	1	1	0	1	2	1	0	0	2	0	1	0	1	0	1	1	1	1	1	0	0	0	0	26.3333
112	2	60	1	0	0	0	0	1.58	62	24.8358	129	4.75	3.09	0	0.759668	0.611723	0	2	1	0	0	0	0	1	0	0	1	2	1	0	1	0	1	0	0	0	0	1	1	1	1	0	1	1	0	26.5333
113	1	52	1	1	0	0	0	1.63	63	23.7118	142	12.8	13.7	0.38	1.13988	1.16732	0.139879	0	0	0	1	0	0	1	1	0	1	1	0	0	1	0	0	0	0	1	1	1	1	1	1	0	0	0	0	26.4
114	1	43	0	0	0	0	0	1.73	59	19.7133	116	0.48	0	0	0.170262	0	0	0	0	1	0	0	0	0	1	0	1	1	1	1	1	0	0	0	0	0	1	1	1	1	1	0	0	0	0	26.4333
115	1	65	1	1	1	0	0	1.61	57	21.9899	134	10.75	21.37	1.56	1.07004	1.34967	0.40824	0	0	0	1	0	0	1	0	0	1	0	0	0	1	0	0	0	0	1	0	1	1	1	1	0	0	0	0	26.4
116	2	59	1	0	0	0	0	1.54	50	21.0828	97	6.88	14.03	9.54	0.896526	1.17696	1.02284	0	0	1	1	0	1	1	1	0	2	1	0	0	1	0	1	0	0	0	1	1	1	1	1	0	0	0	0	26.3667
117	1	71	1	0	0	0	0	1.56	49.5	20.3402	117	2.09	9.94	0	0.489958	1.03902	0	0	0	1	0	0	0	0	0	0	1	1	0	1	1	0	0	1	1	1	1	1	1	1	1	0	1	0	0	26.2
118	2	70	1	1	0	0	0	1.58	62	24.8358	119	7.7	13.85	0	0.939519	1.17173	0	2	1	0	1	0	0	1	0	0	1	1	0	0	1	1	1	0	0	1	1	1	1	1	1	0	0	0	0	26.1667
119	1	70	1	1	1	0	0	1.64	81	30.116	70	2.17	8.51	0	0.501059	0.978181	0	3	1	1	0	0	0	1	0	0	0	1	1	0	1	0	0	0	0	1	0	1	1	1	1	0	0	1	0	25.9333
120	1	65	1	1	0	0	0	1.73	60	20.0474	127	352.6	1000	300	2.54851	3.00043	2.47857	0	0	0	1	1	1	1	0	0	1	1	1	1	1	0	1	0	0	0	0	1	1	1	1	0	0	0	0	25.9333
121	1	28	0	0	0	0	0	1.72	52	17.5771	130	1.58	0	0	0.41162	0	0	1	0	0	0	0	0	1	1	0	1	1	0	0	1	1	1	0	0	1	1	1	1	0	1	0	0	1	0	26.1667
122	2	47	0	0	0	0	0	1.63	50	18.8189	91	7.45	0	8.69	0.926857	0	0.986324	0	0	1	1	0	1	1	0	1	1	0	0	0	1	0	1	1	0	1	0	1	1	1	1	0	0	1	0	25.9667
123	2	52	1	1	0	1	0	1.65	55	20.202	88	2.62	6.19	0	0.558709	0.856729	0	0	0	1	0	0	0	1	1	0	1	1	0	0	1	0	0	1	1	0	1	1	1	1	1	0	0	0	0	25.4
124	1	73	1	1	0	0	0	1.65	54	19.8347	110	17.39	42.51	2.68	1.26458	1.63859	0.565848	0	0	1	1	1	0	0	0	0	1	0	0	1	1	1	1	0	0	1	1	1	1	1	1	0	0	0	1	7.7
125	2	35	0	0	0	0	1	1.55	61	25.3902	113	0.79	18.42	1.92	0.252853	1.28825	0.465383	2	1	0	0	0	0	1	1	1	1	1	1	0	1	0	0	1	1	0	0	1	1	1	1	0	1	1	0	26.0667
126	1	67	1	0	0	0	0	1.7	49	16.955	144	6.42	5.66	3.43	0.870404	0.823474	0.646404	1	0	0	1	0	0	1	0	0	1	1	1	0	1	0	1	0	0	0	1	1	1	1	1	0	0	0	0	26.1
127	2	53	1	0	0	0	0	1.57	47.5	19.2706	107	2.72	18.63	0	0.570543	1.29292	0	0	0	1	0	0	0	1	0	0	2	0	0	0	1	1	1	0	1	1	0	1	1	1	1	0	1	1	0	25.9667
128	1	86	1	1	0	0	0	1.6	44	17.1875	90	3.4	5.7	0	0.643453	0.826075	0	1	0	1	0	0	0	1	1	0	1	0	0	0	2	0	1	0	0	1	1	1	1	1	1	0	0	1	1	14.2333
129	1	42	0	0	0	0	1	1.6	52	20.3125	149	2.11	8.72	16.4	0.49276	0.987666	1.24055	0	0	0	0	0	1	0	0	0	1	1	0	0	1	0	0	0	0	0	0	1	1	1	1	0	0	0	0	25.7333
130	1	45	0	0	1	0	1	1.7	64	22.1453	112	205.44	1000	203	2.31479	3.00043	2.30963	0	0	1	1	1	1	1	0	0	1	1	1	0	2	0	1	0	0	1	0	0	0	1	0	0	0	0	1	15.1
131	2	46	0	0	0	0	0	1.5	43	19.1111	81	5.18	7.97	1.52	0.790988	0.952792	0.401401	0	0	1	1	0	0	1	0	0	1	1	1	1	1	1	1	1	1	1	1	1	1	1	1	1	1	1	0	25.9333
132	1	49	0	1	0	0	0	1.76	71	22.921	156	1.87	12.03	0	0.457882	1.11494	0	0	0	0	0	0	0	1	0	0	1	1	0	0	1	0	0	0	0	1	0	1	1	1	1	0	1	1	0	25.9333
133	2	46	0	0	0	0	0	1.57	57	23.1247	119	25.59	0	1.51	1.42472	0	0.399674	0	0	0	1	0	0	1	1	0	2	1	0	1	1	0	0	0	0	1	0	1	1	1	1	0	0	1	0	25.9
134	2	66	1	0	0	0	0	1.58	62	24.8358	137	3.43	11.57	0	0.646404	1.09934	0	2	1	0	0	0	0	1	0	0	1	0	1	0	1	0	1	1	0	0	0	1	1	1	1	0	1	1	0	25.9333
135	1	62	1	0	1	0	0	1.78	70.9	22.3772	115	2.56	10.09	0	0.55145	1.04493	0	0	0	1	0	0	0	1	0	0	2	1	0	0	1	0	0	0	0	0	1	1	1	1	1	0	0	1	0	25.9
136	1	66	1	1	0	0	0	1.59	64	25.3155	137	8.48	5.05	5.51	0.976808	0.781755	0.813581	2	1	0	1	0	0	1	0	0	2	0	0	0	1	1	1	1	1	1	1	1	1	1	1	0	0	1	0	25.5
137	2	79	1	0	0	0	0	1.53	42.5	18.1554	105	4.5	16.94	0	0.740363	1.25382	0	1	0	1	0	0	0	1	0	0	2	0	0	0	1	0	0	0	0	1	1	1	1	1	1	0	0	0	1	21.6667
138	2	67	1	1	0	0	0	1.62	51	19.433	60	25.58	0	11.9	1.42455	0	1.11059	0	0	1	1	0	1	1	0	0	2	1	1	0	1	1	1	0	0	1	1	1	1	1	1	0	0	0	0	25.4333
139	1	75	1	1	0	0	0	1.67	67	24.0238	74	1.14	2.59	0	0.330414	0.555094	0	2	1	1	0	0	0	1	0	0	1	0	0	0	1	1	1	0	0	0	1	1	1	1	1	1	0	0	0	25.7
140	1	57	1	0	0	0	0	1.72	59	19.9432	127	14.84	13.63	0	1.19976	1.16524	0	0	0	0	1	0	0	1	0	0	1	1	1	0	2	0	0	1	1	1	1	1	1	1	1	0	0	1	0	25.5333
141	1	45	0	1	0	0	0	1.68	64	22.6757	125	4.29	12.22	0	0.723456	1.12123	0	0	0	0	0	0	0	1	1	1	1	0	0	0	1	1	1	0	0	1	0	1	1	1	1	0	0	1	1	14.0333
142	1	51	1	0	0	0	0	1.8	78	24.0741	147	1.22	3.24	0	0.346353	0.627366	0	2	1	0	0	0	0	1	1	0	2	0	1	0	1	0	1	0	0	0	1	1	1	1	1	0	0	0	0	25.4
143	2	63	1	0	1	0	0	1.5	40	17.7778	82	16.39	76.39	3.94	1.2403	1.88868	0.693727	1	0	1	1	1	0	1	0	1	1	1	1	0	1	1	1	0	0	0	0	1	1	1	1	0	0	0	0	25.2
144	2	47	0	0	1	0	0	1.6	65	25.3906	113	1.78	19.77	0	0.444045	1.31744	0	2	1	0	0	0	0	0	1	0	2	1	0	0	0	0	0	1	0	0	0	1	1	1	1	0	0	1	0	25.43
145	1	52	1	0	0	0	0	1.6	75	29.2969	149	1.75	7.16	0	0.439333	0.91169	0	3	1	0	0	0	0	1	0	0	0	0	0	0	1	0	0	0	0	0	1	1	1	1	1	1	0	1	0	25.4
146	2	56	1	1	0	0	0	1.58	52.5	21.0303	140	1.33	2.83	0	0.367356	0.583199	0	0	0	0	0	0	0	0	1	0	1	0	0	0	2	1	1	0	0	1	1	1	1	1	1	0	0	0	0	25.2667
147	1	56	1	0	0	0	0	1.7	67	23.1834	103	3.01	7.14	3.22	0.603144	0.910624	0.625312	0	0	1	0	0	0	1	1	0	2	1	1	0	1	0	1	0	0	0	0	1	1	0	0	0	0	0	0	25.1667
148	2	74	1	0	1	0	0	1.4	45	22.9592	93	3.67	12.45	24.11	0.669317	1.12872	1.39985	0	0	1	0	0	1	1	0	0	2	1	0	1	1	0	0	0	0	0	1	1	1	1	1	0	1	0	0	57.9
149	1	57	1	0	0	0	0	1.7	75	25.9516	150	56.57	9.13	2.53	1.7602	1.00561	0.547775	2	1	0	1	0	0	1	0	0	1	1	1	1	1	1	1	1	1	1	1	1	1	1	1	0	0	1	0	26.9667
150	2	51	1	0	0	0	0	1.6	49	19.1406	115	0.42	3.38	0	0.152288	0.641474	0	0	0	0	0	0	0	1	1	0	2	0	0	0	0	0	0	0	0	0	1	1	1	1	1	0	0	0	0	27.7
151	1	72	1	0	0	0	0	1.68	63	22.3214	150	8.18	5.13	0	0.962843	0.78746	0	0	0	0	1	0	0	1	0	0	0	2	0	0	2	0	0	0	0	0	1	1	1	1	1	0	0	0	0	25.1667
152	1	71	1	0	0	0	0	1.8	75	23.1481	149	1.78	4.91	8.06	0.444045	0.771587	0.957128	0	0	0	0	0	1	1	0	0	1	0	0	0	2	0	1	0	0	0	1	1	1	1	1	0	0	0	0	28.0667
153	1	73	1	1	0	0	0	1.78	84	26.5118	114	0.51	83.2	5.24	0.178977	1.92531	0.795185	2	1	1	0	1	0	1	1	0	1	0	0	0	1	0	0	0	0	1	1	1	1	1	1	0	0	0	0	57.1667
154	1	56	1	1	0	0	0	1.67	70	25.0995	112	5.97	18.65	1.21	0.843233	1.29336	0.344392	2	1	1	1	0	0	1	1	0	1	1	0	0	1	0	0	0	0	1	1	1	1	1	1	1	1	0	0	47.9667
155	2	78	1	0	0	0	0	1.59	62.5	24.7221	65	48.24	26.83	6.24	1.69232	1.44451	0.859739	2	1	1	1	0	0	1	0	0	2	1	0	0	1	1	1	0	1	0	1	1	1	1	1	0	1	1	0	39.7
156	1	51	1	0	1	0	0	1.63	51	19.1953	46	38.1	34.63	6.52	1.59218	1.55182	0.876218	0	0	1	1	0	0	1	1	0	1	1	1	0	1	0	0	0	0	0	0	1	1	1	1	0	0	1	1	63.2667
158	1	44	0	0	0	0	0	1.65	73.5	26.9972	142	1	28.87	7.57	0.30103	1.47524	0.932981	2	1	0	0	0	1	1	0	0	1	1	0	0	1	1	1	0	0	1	0	1	1	1	1	0	0	0	0	37.2667
159	2	66	1	1	0	0	0	1.54	66	27.8293	113	32.82	73.52	2.44	1.52917	1.87227	0.536558	2	1	0	1	1	0	1	1	0	1	0	0	0	1	1	1	0	0	1	1	1	1	1	1	0	0	0	0	25.1667
160	2	48	0	0	0	0	0	1.65	57	20.9366	76	39.34	5.96	2.4	1.60574	0.842609	0.531479	0	0	1	1	0	0	0	1	0	1	0	0	0	1	1	1	0	0	0	0	1	1	1	1	0	1	1	0	38.0333
161	2	76	1	0	0	0	0	1.6	59	23.0469	121	1.87	7.5	7.44	0.457882	0.929419	0.926342	0	0	0	0	0	1	1	0	0	1	0	1	1	1	1	1	0	0	0	1	1	1	1	1	0	0	0	0	40.6333
162	2	39	0	0	0	0	0	1.62	55	20.9572	108	1.29	24.16	3.21	0.359835	1.40071	0.624282	0	0	1	0	0	0	1	0	0	1	1	0	0	1	1	1	1	0	0	1	1	1	1	1	0	1	0	0	69.3333
163	1	62	1	0	0	0	0	1.65	58	21.3039	127	19.53	12.48	0	1.31239	1.12969	0	0	0	0	1	0	0	1	0	1	2	0	0	0	1	0	1	0	1	1	1	1	1	1	1	0	0	1	0	21.7
164	2	36	0	0	0	0	0	1.58	65	26.0375	113	9.41	1.5	13.25	1.01745	0.39794	1.15381	2	1	0	1	0	1	1	0	1	1	1	0	0	1	0	1	0	0	0	1	1	1	1	1	0	1	1	0	55.9667
165	1	32	0	0	0	0	0	1.73	75	25.0593	105	4.39	1000	8.25	0.731589	3.00043	0.966142	2	1	1	0	1	1	1	0	0	2	2	1	0	1	1	1	1	1	1	1	1	1	1	1	0	1	0	0	22.2333
166	1	57	1	0	1	0	0	1.62	63	24.0055	101	7.2	4.42	1.6	0.913814	0.733999	0.414973	2	1	1	1	0	0	1	1	1	2	0	0	0	1	0	1	1	1	1	0	1	1	1	1	0	1	1	0	20.0667
167	1	44	0	0	0	0	0	1.7	64	22.1453	129	18.75	34.66	1.7	1.29557	1.55218	0.431364	0	0	0	1	0	0	1	0	0	1	0	1	0	1	1	1	0	1	1	1	1	1	1	1	0	0	1	0	35.5
168	2	35	0	0	0	0	0	1.6	52	20.3125	82	0.89	9.99	20.37	0.276462	1.041	1.3298	0	0	1	0	0	1	1	0	0	1	1	0	0	1	0	0	1	0	0	1	1	0	1	1	0	1	1	0	42.9667
169	1	66	1	0	0	0	0	1.75	77	25.1429	134	66	5.93	20.82	1.82607	0.840733	1.33885	2	1	0	1	0	1	1	0	0	0	0	0	1	1	1	1	0	0	1	0	1	1	1	1	0	0	0	0	40.9
170	1	47	0	0	0	0	0	1.7	69	23.8754	65	4.09	15.55	1.91	0.706718	1.2188	0.463893	0	0	1	0	0	0	1	0	0	2	1	1	0	2	0	0	0	0	0	1	1	1	0	1	0	0	0	0	69.5333
171	1	69	1	0	1	1	0	1.7	70.5	24.3945	108	0.44	14.16	0.56	0.158362	1.1807	0.193125	2	1	1	0	0	0	1	0	0	1	0	0	0	1	1	1	0	0	0	0	1	1	1	1	0	1	1	0	43.1333
172	1	54	1	0	0	0	0	1.7	63	21.7993	138	17.1	21.18	4.18	1.25768	1.34596	0.71433	0	0	0	1	0	0	1	0	0	1	1	0	0	2	0	0	1	0	1	1	1	1	1	1	0	0	0	0	41.5667
173	1	71	1	1	0	0	0	1.76	77	24.858	132	1.5	4.22	2.28	0.39794	0.717671	0.515874	2	1	0	0	0	0	1	0	0	2	0	0	0	0	0	1	0	0	0	1	1	1	1	1	0	0	1	0	24.0667
174	1	67	1	0	0	0	0	1.65	61	22.4059	137	4.25	8.28	1.92	0.720159	0.967548	0.465383	0	0	0	0	0	0	1	1	1	2	0	1	0	1	0	1	0	0	1	1	1	1	1	1	0	0	0	0	51.3
175	1	75	1	1	1	0	0	1.7	66	22.8374	80	9.26	0.56	2.14	1.01115	0.193125	0.49693	0	0	1	1	0	0	1	1	0	1	1	1	0	1	0	0	0	0	1	1	1	1	1	1	0	0	0	0	44.8333
176	2	63	1	1	0	0	0	1.57	68	27.5873	121	1.89	0.05	5.43	0.460898	0.0211893	0.808211	2	1	0	0	0	0	1	1	0	1	0	1	0	0	0	0	1	0	1	0	1	1	1	1	0	0	1	0	35.8667
177	1	68	1	1	1	0	0	1.66	71	25.7657	142	70.73	38.01	2.03	1.8557	1.59118	0.481443	2	1	0	1	1	0	1	0	0	1	1	0	1	2	0	0	0	0	0	1	1	1	1	1	0	0	0	0	53.0333
178	1	73	1	1	0	0	0	1.76	70	22.5981	73	8.17	210.5	3.77	0.962369	2.32531	0.678518	0	0	1	1	1	0	1	1	0	1	0	1	0	1	1	1	0	1	1	1	1	1	1	1	0	1	1	0	41.5333
179	1	66	1	1	0	0	1	1.62	62	23.6244	126	29.35	12.74	10.3	1.48216	1.13799	1.05308	0	0	0	1	0	1	1	1	0	1	1	0	0	1	0	0	0	0	0	1	1	1	0	1	0	0	1	0	43.7667
180	1	49	0	0	0	0	1	1.76	80	25.8264	149	2.76	5.85	0.98	0.575188	0.835691	0.296665	2	1	0	0	0	0	1	1	0	1	1	0	0	0	0	0	0	0	0	1	1	1	1	1	0	0	0	0	43.1333
181	1	57	1	0	0	0	0	1.66	55	19.9594	98	878.11	36.83	6.88	2.94404	1.57784	0.896526	0	0	1	1	0	0	1	1	1	1	1	1	0	1	1	1	1	0	1	1	1	1	1	1	0	0	0	0	79.1333
182	2	33	0	0	0	0	0	1.61	50.8	19.598	72	1.9	37.3	4.66	0.462398	1.5832	0.752816	0	0	1	0	1	0	1	1	0	2	1	1	0	1	1	1	0	0	0	1	1	1	0	1	0	1	1	0	42.9333
183	1	58	1	0	0	0	0	1.73	75	25.0593	153	19.34	11.77	2.6	1.30835	1.10619	0.556303	2	1	0	1	0	0	1	0	0	1	1	1	0	1	0	0	0	0	0	1	1	1	1	1	0	0	0	0	55.5667
184	1	52	1	0	0	0	0	1.7	62	21.4533	133	3.03	0	12.1	0.605305	0	1.11727	0	0	0	0	0	1	1	0	0	1	1	0	0	1	0	1	0	0	0	0	1	1	1	1	0	1	0	0	25.2
185	1	70	1	0	0	0	0	1.62	54	20.5761	125	6.99	34.47	0	0.902547	1.54986	0	0	0	0	1	0	0	1	1	0	1	1	1	0	1	0	0	0	0	0	1	1	1	1	1	0	0	0	0	30.0667
186	2	49	0	0	0	0	0	1.53	46	19.6506	128	1.22	3.86	1.76	0.346353	0.686636	0.440909	0	0	0	0	0	0	1	1	0	1	2	1	0	1	0	1	0	0	0	0	1	1	1	1	0	1	1	1	45.4
187	2	59	1	1	0	1	0	1.61	59	22.7615	109	2.57	2.75	5.88	0.552668	0.574031	0.837588	0	0	1	0	0	0	1	0	0	1	1	0	0	1	0	0	0	0	0	0	1	1	1	1	0	1	1	0	48.5333
188	1	40	0	0	0	0	0	1.63	67	25.2174	121	1.32	1.5	17.03	0.365488	0.39794	1.256	2	1	0	0	0	1	1	0	0	1	1	0	1	0	0	1	1	0	0	0	1	1	1	1	0	1	1	0	47.57
189	1	52	1	0	0	0	0	1.71	64	21.8871	155	2.22	2.56	1.5	0.507856	0.55145	0.39794	0	0	0	0	0	0	1	0	0	1	1	0	0	1	0	0	0	0	0	0	1	1	1	1	0	0	1	0	33.2
190	1	65	1	0	0	0	0	1.75	62	20.2449	139	7.91	130.47	1.45	0.949878	2.11883	0.389166	0	0	0	1	1	0	1	0	0	0	1	0	0	1	1	0	1	0	0	1	1	1	1	1	0	0	1	0	71.6667
191	2	59	1	0	0	0	0	1.53	44	18.7962	105	1.21	22.09	1.31	0.344392	1.36342	0.363612	0	0	1	0	0	0	1	0	0	0	1	0	0	1	0	0	0	0	0	1	1	1	1	1	0	0	0	0	75.8
192	1	84	1	0	0	0	0	1.75	63	20.5714	124	1.64	0	2.54	0.421604	0	0.549003	0	0	0	0	0	0	1	0	0	1	1	0	0	1	0	0	0	0	1	1	1	1	1	1	0	1	1	0	29.8
193	1	63	1	0	0	0	0	1.65	67	24.6097	144	1.7	55.06	1.86	0.431364	1.74865	0.456366	2	1	0	0	1	0	1	1	0	0	0	0	0	1	0	0	0	0	0	1	1	1	1	1	0	0	0	0	55.7333
194	1	71	1	1	0	0	0	1.64	65	24.1672	115	4.9	34.4	13.06	0.770852	1.549	1.14799	2	1	1	0	0	1	1	0	0	1	2	0	0	1	0	0	0	0	1	1	1	1	1	1	0	0	0	1	51.2667
195	2	70	1	0	0	0	0	1.53	52.5	22.4273	129	1.93	11.66	10.62	0.466868	1.10243	1.06521	0	0	0	0	0	1	1	1	0	1	1	0	0	1	0	0	0	0	0	1	1	1	1	1	0	0	0	0	89.5667
196	1	61	1	0	0	0	0	1.73	50	16.7062	134	7.38	13.47	3.53	0.923244	1.16047	0.656098	1	0	0	1	0	0	1	0	0	1	1	0	0	1	1	1	0	0	0	1	1	1	1	1	0	0	0	0	74.0333
197	2	65	1	0	0	0	0	1.56	45	18.4911	94	81.47	17.69	1.21	1.9163	1.27161	0.344392	1	0	1	1	0	0	1	0	0	2	2	1	0	2	1	0	0	0	0	1	1	1	1	1	0	0	0	0	76.9667
198	1	68	1	1	0	0	0	1.68	50	17.7154	63	33.02	14.85	1.71	1.53173	1.20003	0.432969	1	0	1	1	0	0	1	1	0	1	2	1	0	1	0	0	0	0	0	0	1	1	1	1	0	1	0	1	66.2667
199	2	30	0	0	0	0	0	1.58	60	24.0346	122	42.46	4	1.04	1.63809	0.69897	0.30963	2	1	0	1	0	0	1	0	1	1	2	0	1	1	1	1	0	0	1	1	1	1	1	1	1	0	0	0	62.57
200	2	54	1	0	0	0	0	1.52	40	17.313	124	1.9	39.58	0.93	0.462398	1.60831	0.285557	1	0	0	0	1	0	0	1	0	1	1	0	1	1	0	0	0	0	0	1	1	1	1	1	0	0	0	1	73.2333
201	1	75	1	1	0	0	0	1.61	47.5	18.3249	65	5.33	23.04	1.6	0.801404	1.38093	0.414973	1	0	1	1	0	0	1	0	0	2	2	0	0	1	0	1	0	0	1	1	1	1	1	1	0	0	0	0	74.4
202	1	75	1	1	0	0	0	1.68	57.5	20.3727	84	6.63	16.42	1.15	0.882525	1.24105	0.332438	0	0	1	1	0	0	1	0	0	2	2	1	0	1	1	1	1	0	1	1	1	1	1	1	0	0	1	1	28.9
203	1	51	1	0	1	0	1	1.69	99	34.6627	152	1.28	15.5	1.44	0.357935	1.21748	0.38739	3	1	0	0	0	0	1	1	0	1	1	0	0	1	0	1	0	0	0	1	1	1	1	1	0	1	0	0	38.2
204	1	68	1	0	0	0	0	1.65	71	26.079	121	19.59	116.29	1.43	1.31366	2.06926	0.385606	2	1	0	1	1	0	1	1	0	1	1	1	1	0	0	1	1	0	1	1	1	1	1	1	0	0	0	1	53.2333
205	1	49	0	1	0	0	0	1.71	70	23.939	130	9.87	5.77	8.93	1.03623	0.830589	0.996949	0	0	0	1	0	1	1	1	0	1	2	1	0	1	0	0	0	1	0	0	0	0	1	1	0	0	0	0	73.6667
206	1	43	0	0	0	0	0	1.67	52	18.6453	129	0	6.61	1.12	0	0.881385	0.326336	0	0	0	0	0	0	1	0	0	2	1	1	0	1	0	0	0	0	0	1	1	1	1	1	1	0	0	0	73.7
207	1	83	1	1	0	0	0	1.66	56	20.3223	106	8.96	20.67	1.2	0.998259	1.33586	0.342423	0	0	1	1	0	0	0	1	0	1	2	0	0	1	0	0	0	0	0	1	1	1	1	1	0	1	1	0	73.7333
208	1	64	1	0	0	0	0	1.67	65	23.3067	130	0.67	13.5	1.92	0.222716	1.16137	0.465383	0	0	0	0	0	0	1	1	0	2	1	1	1	2	0	0	0	0	0	1	0	0	1	1	0	0	0	0	73.4333
209	2	45	0	0	0	0	0	1.58	53	21.2306	84	1.13	64.84	3.33	0.32838	1.81849	0.636488	0	0	1	0	1	0	1	1	0	1	1	1	0	1	1	1	0	0	0	1	1	1	1	1	0	1	0	1	72.4
210	1	62	1	0	0	0	0	1.6	63	24.6094	119	2.38	5.42	0.99	0.528917	0.807535	0.298853	2	1	1	0	0	0	1	0	0	1	2	0	0	1	0	0	0	0	1	1	1	1	1	1	0	0	1	0	73.2667
211	1	68	1	1	0	0	0	1.63	85	31.9922	111	2.61	2.13	0.99	0.557507	0.495544	0.298853	3	1	1	0	0	0	1	0	0	1	1	1	0	0	0	0	0	0	0	1	1	1	1	1	0	0	1	1	43.2667
212	1	48	0	0	0	1	0	1.73	70	23.3887	145	0.92	11.39	6.46	0.283301	1.09307	0.872739	0	0	0	0	0	0	1	0	0	1	1	0	0	1	0	0	0	0	0	1	1	1	1	1	0	0	0	0	73.0667
213	2	61	1	0	1	0	0	1.6	61	23.8281	63	1.38	15.29	3.53	0.376577	1.21192	0.656098	0	0	1	0	0	0	1	1	0	1	2	1	1	1	1	1	0	0	0	1	1	1	1	1	0	0	0	0	73.3
214	1	45	0	1	0	0	0	1.65	60	22.0386	130	0.33	11.62	0.9	0.123852	1.10106	0.278754	0	0	0	0	0	0	1	0	0	2	1	1	0	1	1	1	0	0	0	1	1	1	1	1	0	0	0	1	71.03
215	2	39	0	0	0	0	0	1.55	51	21.2279	130	0.81	30.26	1.33	0.257679	1.49499	0.367356	0	0	0	0	0	0	0	0	0	1	2	0	0	1	0	0	0	0	1	1	1	1	1	1	0	0	0	0	73.0333
216	2	68	1	0	0	0	0	1.55	46.5	19.3548	75	3.57	1.87	1.62	0.659916	0.457882	0.418301	0	0	1	0	0	0	1	1	0	2	0	0	0	0	0	0	0	0	0	1	1	0	1	1	0	1	0	0	53.8667
217	1	33	0	0	0	0	0	1.7	70	24.2215	126	9.08	16.72	3.39	1.00346	1.24846	0.642465	2	1	0	1	0	0	1	0	0	2	0	1	0	2	1	1	0	0	0	1	1	1	1	1	0	0	0	1	66.8
218	2	86	1	1	0	0	0	1.5	42	18.6667	82	1.38	22.43	1.11	0.376577	1.36977	0.324282	0	0	1	0	0	0	1	1	0	0	1	0	0	1	1	0	0	0	1	1	1	1	1	1	0	1	1	1	52.5333
219	1	34	0	0	0	0	0	1.76	75	24.2123	95	962.3	1000	189.8	2.98376	3.00043	2.28058	2	1	1	1	1	1	1	0	1	1	1	1	0	2	1	1	1	0	1	1	1	1	1	1	0	0	0	1	75.5333
220	1	45	0	0	0	0	0	1.75	65	21.2245	159	1.12	1.79	2.14	0.326336	0.445604	0.49693	0	0	0	0	0	0	1	1	0	1	1	0	0	2	0	0	0	0	0	1	1	0	1	1	0	0	1	1	56.97
221	2	48	0	0	0	0	0	1.55	48	19.9792	123	0.42	5.51	3.24	0.152288	0.813581	0.627366	0	0	0	0	0	0	1	1	0	1	1	0	0	1	0	0	0	0	0	1	1	1	1	1	0	1	1	0	47.9
222	2	53	1	0	0	0	0	1.45	56	26.635	94	2.47	5.61	1.3	0.540329	0.820201	0.361728	2	1	1	0	0	0	1	0	0	2	1	0	0	1	0	0	0	0	0	1	1	1	1	1	0	0	0	0	71.9333
223	1	66	1	1	1	0	0	1.72	68	22.9854	89	10.02	1.07	1.06	1.04218	0.31597	0.313867	0	0	1	1	0	0	1	0	1	1	1	1	0	1	1	1	1	0	0	1	1	1	1	1	0	0	1	0	71.9333
224	2	66	1	0	0	0	0	1.67	65	23.3067	136	8.58	21.16	3.59	0.981366	1.34557	0.661813	0	0	0	1	0	0	0	0	1	0	1	0	0	2	1	1	1	0	1	1	1	1	1	1	0	0	0	0	71.8333
225	1	60	1	1	1	0	0	1.64	63	23.4236	83	0.98	8.15	1.08	0.296665	0.961421	0.318063	0	0	1	0	0	0	1	1	0	1	1	0	0	1	1	1	1	0	1	1	1	1	1	1	0	0	0	0	71.7
226	1	65	1	1	0	0	0	1.72	82	27.7177	158	2.31	6.26	1.96	0.519828	0.860937	0.471292	2	1	0	0	0	0	1	0	0	1	1	0	0	1	0	0	0	0	0	1	1	1	1	1	0	0	0	0	71.6
227	1	60	1	0	1	0	0	1.7	68	23.5294	112	2.13	16.37	1.16	0.495544	1.2398	0.334454	0	0	1	0	0	0	1	0	0	1	1	0	0	1	0	0	0	0	0	1	1	1	1	1	0	0	1	0	69.8333
228	1	58	1	0	1	0	0	1.67	55	19.721	104	5.17	13.6	74.88	0.790285	1.16435	1.88013	0	0	1	1	0	1	1	0	0	1	1	1	0	1	0	0	0	0	0	1	1	1	1	1	0	0	0	0	71.6333
229	1	64	1	0	0	0	0	1.68	75	26.5731	160	1.83	9.43	0.97	0.451786	1.01828	0.294466	2	1	0	0	0	0	1	0	0	1	1	0	0	2	0	0	0	0	0	1	1	1	1	1	0	0	0	0	71.3333
230	1	34	0	0	0	0	0	1.68	57	20.1956	94	13.34	50.05	1.07	1.15655	1.708	0.31597	0	0	1	1	1	0	1	1	0	2	1	0	0	1	0	0	0	0	0	1	1	1	1	1	0	0	0	0	71.4
231	1	32	0	0	0	0	0	1.7	59	20.4152	156	0.73	8.07	0.85	0.238046	0.957607	0.267172	0	0	0	0	0	0	1	1	0	1	1	0	1	1	1	1	1	0	1	1	1	1	1	1	0	0	1	0	59.4
232	2	78	1	1	0	0	0	1.6	42	16.4062	122	2.44	14.06	1.1	0.536558	1.17782	0.322219	1	0	0	0	0	0	1	1	0	1	1	0	0	2	1	1	1	0	0	1	1	1	1	1	0	0	0	0	71.4
233	1	31	0	0	0	0	0	1.7	65	22.4913	118	0.12	13.07	1.15	0.049218	1.14829	0.332438	0	0	1	0	0	0	1	0	0	1	1	1	0	1	0	1	1	0	0	1	1	1	1	1	0	0	0	0	70.6333
234	1	79	1	1	0	0	0	1.47	54	24.9896	156	11.26	23.87	1.34	1.08849	1.39568	0.369216	2	1	0	1	0	0	1	1	0	1	0	0	0	1	1	0	0	0	0	0	1	1	1	1	1	0	1	1	51.7333
235	2	75	1	0	0	0	0	1.6	55	21.4844	85	17.09	228.21	31.3	1.25744	2.36023	1.5092	0	0	1	1	1	1	1	0	0	1	0	1	0	1	0	0	0	0	1	1	1	1	0	1	0	0	1	1	45.8667
236	1	67	1	0	0	0	0	1.65	70	25.7117	151	1.59	1.36	5.78	0.4133	0.372912	0.83123	2	1	0	0	0	0	1	0	0	2	1	0	0	1	0	0	0	0	0	1	1	1	1	1	0	0	0	0	36.6
237	1	71	1	0	0	0	0	1.7	70	24.2215	134	0.41	2.4	3.56	0.149219	0.531479	0.658965	2	1	0	0	0	0	1	1	0	1	1	0	0	1	0	0	0	0	0	1	1	1	1	1	0	0	0	0	70
238	2	37	0	0	0	0	0	1.65	54.5	20.0184	82	6.64	16.7	0.78	0.883093	1.24797	0.25042	0	0	1	1	0	0	1	0	0	1	0	0	0	1	0	0	1	0	0	1	1	1	1	1	0	0	0	1	37.4333
239	1	71	1	1	1	0	0	1.68	72	25.5102	95	0.76	6.66	0.76	0.245513	0.884229	0.245513	2	1	1	0	0	0	0	1	0	1	1	0	0	1	0	0	0	0	0	0	1	1	1	1	0	0	1	0	70.9667
240	2	57	1	0	0	0	0	1.57	53	21.5019	104	7.19	15.62	0.95	0.913284	1.22063	0.290035	0	0	1	1	0	0	1	1	0	1	1	1	0	1	0	0	0	0	0	1	1	1	1	1	0	0	0	0	70.5
241	1	54	1	0	0	0	1	1.65	59.5	21.8549	113	1.76	1.61	0.92	0.440909	0.416641	0.283301	0	0	1	0	0	0	1	1	0	1	1	0	0	1	0	0	0	0	0	1	1	1	1	1	0	0	1	0	69.7333
242	2	66	1	0	0	0	0	1.6	45	17.5781	101	4.01	27.53	2.5	0.699838	1.4553	0.544068	1	0	1	0	0	0	1	0	0	2	1	1	0	2	1	1	1	0	0	1	1	1	1	1	0	0	0	1	66
243	1	68	1	0	0	0	0	1.7	58	20.0692	128	2.4	12.32	0.99	0.531479	1.1245	0.298853	0	0	0	0	0	0	1	0	0	1	1	0	1	1	0	0	0	0	0	1	1	1	1	1	0	0	0	1	55.2
244	1	25	0	0	0	0	0	1.75	78	25.4694	129	2.21	9.93	2.42	0.506505	1.03862	0.534026	2	1	0	0	0	0	1	0	0	1	1	0	1	1	1	1	0	0	1	1	1	1	1	1	0	0	0	1	47.2
245	2	37	0	0	0	0	0	1.5	48	21.3333	102	8.24	20.45	3.51	0.965672	1.33143	0.654177	0	0	1	1	0	0	1	1	0	1	0	1	1	2	0	0	0	0	0	1	1	1	1	1	0	0	0	0	69.5333
246	2	51	1	0	0	0	0	1.58	62	24.8358	116	10.04	10.15	3.12	1.04297	1.04727	0.614897	2	1	0	1	0	0	1	0	0	1	1	0	0	1	0	0	0	0	0	1	1	1	1	1	0	0	0	0	69.3333
247	2	50	1	0	0	0	1	1.72	54	18.2531	126	2.43	6.38	0.71	0.535294	0.868056	0.232996	1	0	0	0	0	0	1	0	0	1	1	0	0	1	0	0	0	0	0	1	1	1	1	1	0	0	0	0	69.2333
248	1	88	1	0	0	0	0	1.6	45	17.5781	119	2.43	20.07	1.95	0.535294	1.32366	0.469822	1	0	1	0	0	0	0	1	0	1	1	0	0	1	1	1	0	0	0	0	1	1	1	1	0	0	1	0	68.8
249	1	55	1	0	0	0	0	1.73	91	30.4053	135	0	7.9	4.94	0	0.94939	0.773786	3	1	0	0	0	0	1	0	0	1	1	0	0	1	0	0	0	0	0	1	1	1	1	1	0	0	0	0	69.3333
250	1	55	1	0	0	0	0	1.63	65	24.4646	134	2.67	17.31	0.65	0.564666	1.26269	0.217484	2	1	0	0	0	0	0	1	0	1	1	0	0	1	0	0	0	0	0	1	1	1	1	1	0	0	0	0	68.9667
251	2	45	0	1	0	0	0	1.68	75.5	26.7503	123	4.79	27.01	1.67	0.762679	1.44731	0.426511	2	1	0	0	0	0	1	1	0	1	1	0	1	1	1	1	0	0	1	0	1	1	1	1	0	0	0	0	69.0333
252	1	80	1	0	0	0	0	1.62	62	23.6244	123	2.94	19.17	2.27	0.595496	1.30471	0.514548	0	0	0	0	0	0	0	0	0	1	1	0	0	1	0	0	0	0	0	1	1	1	1	1	0	1	0	0	69.1333
253	2	61	1	0	1	0	0	1.61	63	24.3046	108	0.46	10.86	0.65	0.164353	1.07408	0.217484	2	1	1	0	0	0	1	1	0	1	1	0	0	1	0	0	0	0	0	1	1	1	1	1	0	0	1	0	68.8
254	2	57	1	0	0	0	0	1.58	70	28.0404	105	1.05	12.03	10.26	0.311754	1.11494	1.05154	3	1	1	0	0	1	1	1	0	2	1	1	1	1	0	0	0	0	1	0	1	1	1	0	0	1	1	1	50.4333
255	2	62	1	0	0	0	0	1.65	57	20.9366	117	1.46	4.05	1.34	0.390935	0.703291	0.369216	0	0	0	0	0	0	1	1	0	2	0	0	0	1	0	0	0	0	0	0	1	1	1	1	0	0	0	0	40.7
256	2	52	1	0	0	0	1	1.59	48	18.9866	93	0.65	2.68	4.39	0.217484	0.565848	0.731589	0	0	1	0	0	0	1	0	0	1	1	0	0	1	0	0	0	0	0	0	1	1	1	1	0	0	0	0	39.6
257	1	61	1	0	0	0	0	1.65	68	24.977	143	10.08	0.09	1.5	1.04454	0.0374265	0.39794	2	1	0	1	0	0	1	0	0	2	1	0	0	1	1	1	1	0	1	1	1	1	1	1	0	0	0	0	34.3667
258	2	27	0	0	0	0	0	1.5	41	18.2222	114	1.96	586.69	2.33	0.471292	2.76915	0.522444	1	0	0	0	1	0	1	1	1	1	2	0	0	2	1	1	1	1	1	1	1	1	1	1	0	0	0	1	22.6333
259	1	50	1	0	0	0	0	1.68	68	24.093	129	5.48	210.11	2.04	0.811575	2.32451	0.482874	2	1	0	1	1	0	1	0	0	1	0	0	1	1	1	1	0	1	1	1	1	1	1	1	0	0	0	1	34.1
260	1	65	1	0	0	0	0	1.7	56	19.3772	134	8.07	14.46	1.5	0.957607	1.18921	0.39794	0	0	0	1	0	0	1	1	0	1	0	0	0	1	0	0	0	0	0	1	1	1	1	1	0	1	1	0	33.5667
261	1	64	1	1	0	0	0	1.7	81	28.0277	151	3.18	0	4.03	0.621176	0	0.701568	3	1	0	0	0	0	1	0	1	1	1	0	0	1	0	0	1	0	0	0	1	1	1	1	0	0	1	1	17.0333
262	1	63	1	0	0	0	0	1.66	64	23.2254	156	3.24	18.01	0.8	0.627366	1.27898	0.255273	0	0	0	0	0	0	1	1	0	1	1	1	0	1	0	0	0	0	0	0	1	1	1	1	0	1	0	0	50.9333
263	1	81	1	0	1	0	0	1.7	70	24.2215	77	13.98	5.24	1.06	1.17551	0.795185	0.313867	2	1	1	1	0	0	1	1	0	1	0	1	0	1	1	0	1	1	0	0	1	1	1	1	0	0	1	1	37.6
264	1	57	1	0	0	0	0	1.7	59	20.4152	89	13.96	82.98	44.47	1.17493	1.92418	1.65772	0	0	1	1	1	1	0	1	0	2	0	1	1	1	1	1	0	1	0	1	1	1	1	1	0	0	1	1	58.2667
265	1	62	1	0	0	0	0	1.77	56	17.8748	133	6.14	8.56	10.95	0.853698	0.980458	1.07737	1	0	0	1	0	1	1	0	0	1	1	0	1	1	0	0	0	0	0	0	0	0	1	1	1	0	1	0	38.4667
266	1	77	1	1	1	0	0	1.65	60	22.0386	107	27.29	0	11.8	1.45163	0	1.10721	0	0	1	1	0	1	1	0	0	1	0	1	0	1	0	0	0	0	0	1	1	1	1	1	1	0	1	1	16.6333
267	2	79	1	1	0	0	0	1.6	52	20.3125	116	3.76	13.57	1.18	0.677607	1.16346	0.338456	0	0	0	0	0	0	1	0	1	1	1	1	0	1	1	1	0	0	0	0	1	1	1	1	0	0	1	1	22.1333
268	1	59	1	0	0	0	0	1.69	75	26.2596	152	2.22	2.18	0.9	0.507856	0.502427	0.278754	2	1	0	0	0	0	1	1	0	1	1	0	0	1	1	1	0	0	0	0	1	1	1	1	0	0	1	0	38.3333
269	2	53	1	0	0	0	0	1.68	51	18.0697	115	4.54	19.27	30.05	0.74351	1.30685	1.49206	1	0	0	0	0	1	1	1	1	1	0	0	0	1	1	1	0	0	0	0	1	1	1	1	0	0	0	0	58.6333
270	2	52	1	0	0	0	0	1.5	43	19.1111	79	198.34	453.7	1.76	2.29959	2.65772	0.440909	0	0	1	1	1	0	1	1	1	1	1	0	0	1	0	1	1	0	0	1	1	1	1	1	0	0	0	0	58.3333
271	1	77	1	1	1	0	0	1.59	68	26.8977	117	2.13	10.07	1.92	0.495544	1.04415	0.465383	2	1	1	0	0	0	0	0	0	1	0	1	0	1	0	1	0	0	0	0	1	1	1	1	0	1	1	1	8.06667
272	1	65	1	1	0	0	0	1.74	70	23.1206	139	3.73	8.74	1.66	0.674861	0.988559	0.424882	0	0	0	0	0	0	1	1	1	1	1	1	0	1	0	1	0	0	0	0	1	1	1	1	1	0	1	0	57.7333
273	1	83	1	0	0	0	0	1.72	68	22.9854	84	4.82	8.04	4.6	0.764923	0.956168	0.748188	0	0	1	0	0	0	1	1	0	2	0	1	0	1	0	0	0	0	0	1	1	1	1	1	0	1	0	1	7.2
274	2	59	1	0	0	0	0	1.63	56	21.0772	87	0.72	3.23	1.03	0.235528	0.62634	0.307496	0	0	1	0	0	0	0	1	0	2	0	1	0	1	1	1	0	0	0	1	1	1	1	1	0	0	0	0	43.7
275	1	44	0	0	0	0	0	1.72	70	23.6614	112	4.1	34.14	2.81	0.70757	1.5458	0.580925	0	0	1	0	0	0	1	0	1	1	2	1	0	1	1	1	0	0	0	1	1	1	1	1	0	1	0	1	25.8333
276	1	56	1	0	0	0	0	1.6	46	17.9688	54	6.36	49.99	12.08	0.866878	1.70749	1.11661	1	0	1	1	1	1	1	0	1	0	1	1	1	1	0	1	0	0	0	0	1	1	1	1	0	1	0	0	55.5
277	2	58	1	0	1	0	0	1.6	58	22.6562	94	0.79	16.64	7.84	0.252853	1.2465	0.946452	0	0	1	0	0	1	1	1	0	2	0	1	0	1	1	1	1	0	0	0	1	1	1	1	0	1	0	0	55.6
278	1	44	0	0	1	0	0	1.68	88	31.1791	115	0.28	7.57	0.88	0.10721	0.932981	0.274158	3	1	1	0	0	0	0	0	0	2	0	0	0	1	0	0	0	1	0	1	1	1	1	1	0	1	1	0	55.5333
279	1	68	1	0	0	0	0	1.63	55	20.7008	53	1.63	138.94	7.95	0.419956	2.14594	0.951823	0	0	1	0	1	1	1	1	1	0	0	1	0	1	1	1	0	0	0	1	1	1	1	1	1	0	1	0	32.5333
280	1	31	0	0	0	0	0	1.73	86	28.7347	132	8.08	3.27	0.79	0.958086	0.630428	0.252853	3	1	0	1	0	0	1	1	0	1	0	0	0	1	0	0	0	0	0	1	1	1	1	1	0	0	1	0	55.6
281	1	67	1	1	0	0	0	1.69	73.6	25.7694	125	4.36	2.33	2	0.729165	0.522444	0.477121	2	1	0	0	0	0	1	1	0	1	0	0	0	1	1	1	0	1	0	0	1	1	1	1	0	0	0	0	54.6667
282	1	51	1	0	0	0	0	1.68	60	21.2585	134	0.98	6.74	1.64	0.296665	0.888741	0.421604	0	0	0	0	0	0	1	0	0	1	0	1	0	1	0	1	0	1	1	0	1	1	1	1	0	0	0	0	55.0667
283	1	68	1	0	0	0	0	1.63	64.5	24.2764	123	15.94	34.21	1.61	1.22891	1.54667	0.416641	2	1	0	1	0	0	1	1	1	2	2	1	0	1	1	1	0	0	1	0	1	1	1	1	0	0	0	0	54.3667
284	2	59	1	1	0	0	1	1.6	62	24.2188	128	0.82	0.56	1.16	0.260071	0.193125	0.334454	2	1	0	0	0	0	1	0	0	1	1	0	0	1	0	0	0	0	0	1	1	1	1	1	0	0	1	0	38.7667
285	1	32	0	0	0	0	1	1.7	52.5	18.1661	52	0.64	32.89	1.08	0.214844	1.53007	0.318063	1	0	1	0	0	0	0	0	0	2	1	0	0	1	0	0	0	0	1	0	1	1	1	1	0	1	0	0	48.1333
286	1	51	1	0	0	0	0	1.65	51	18.7328	146	10.97	18.01	2.08	1.07809	1.27898	0.488551	0	0	0	1	0	0	1	0	1	1	1	1	0	1	1	1	0	1	1	1	1	1	1	1	0	0	0	0	54.5333
287	1	75	1	0	0	0	0	1.7	52	17.9931	100	3.67	3.36	1.9	0.669317	0.639486	0.462398	1	0	1	0	0	0	1	1	0	1	1	0	0	1	0	0	0	0	0	0	1	1	1	1	0	0	0	1	42.7333
288	2	87	1	1	0	0	0	1.45	40	19.025	61	0.81	15.71	0.85	0.257679	1.22298	0.267172	0	0	1	0	0	0	1	0	0	2	0	1	0	1	1	1	0	0	0	0	1	1	1	1	0	1	0	0	53.7333
290	2	48	0	0	0	0	0	1.59	52	20.5688	89	14.84	9.39	6.52	1.19976	1.01662	0.876218	0	0	1	1	0	0	1	0	0	1	0	0	0	2	0	0	0	0	0	1	1	1	1	1	0	1	1	0	48.4667
291	1	69	1	1	1	0	0	1.71	65	22.2291	58	4.48	8.53	1.28	0.738781	0.979093	0.357935	0	0	1	0	0	0	0	0	0	1	1	0	0	1	0	0	0	0	0	1	1	1	1	1	0	1	0	0	41.7667
292	1	53	1	0	1	0	0	1.68	60	21.2585	122	4.01	29.83	1.04	0.699838	1.48897	0.30963	0	0	0	0	0	0	0	1	0	1	1	1	1	1	0	0	0	1	0	0	1	1	1	1	0	1	0	1	14.0667
293	2	43	0	0	0	0	0	1.6	55	21.4844	98	0.58	4.82	2.12	0.198657	0.764923	0.494155	0	0	1	0	0	0	1	1	0	2	1	0	0	2	0	0	0	1	0	1	1	1	1	1	0	0	0	0	36.7
294	1	55	1	1	0	0	0	1.68	75	26.5731	140	3.44	25.02	1.51	0.647383	1.41531	0.399674	2	1	0	0	0	0	1	0	0	1	1	0	0	1	0	0	0	0	0	1	1	1	1	1	0	1	0	0	52.7667
295	2	63	1	0	0	0	0	1.63	61	22.9591	117	0.53	6.47	0.88	0.184691	0.873321	0.274158	0	0	0	0	0	0	1	1	0	1	1	0	0	1	1	1	0	0	0	0	1	1	1	1	0	0	0	0	52.2667
296	2	31	0	0	0	0	0	1.53	60	25.6312	102	4.89	35.48	0.96	0.770115	1.56205	0.292256	2	1	1	0	0	0	1	1	0	2	1	0	0	1	0	0	0	0	0	0	1	1	1	0	0	1	0	0	52.1
297	1	55	1	0	0	0	0	1.71	77	26.3329	91	1.67	1.7	1.15	0.426511	0.431364	0.332438	2	1	1	0	0	0	1	1	1	0	1	1	0	1	0	1	1	0	0	0	1	1	1	1	0	1	1	1	52.1
298	1	83	1	0	0	0	0	1.6	60	23.4375	90	56.46	4.1	16.38	1.75937	0.70757	1.24005	0	0	1	1	0	1	1	1	0	0	0	1	0	1	0	1	0	0	0	1	1	1	1	1	1	0	1	1	49.7
299	1	49	0	0	0	0	0	1.6	60.5	23.6328	124	1.86	8.42	0	0.456366	0.974051	0	0	0	0	0	0	0	1	1	0	2	2	0	0	2	0	0	0	0	1	0	1	1	1	1	0	0	0	0	25.7
300	1	54	1	0	0	0	0	1.72	60.5	20.4502	142	2.74	15.96	1.14	0.572872	1.22943	0.330414	0	0	0	0	0	0	1	0	0	2	0	0	0	1	0	0	0	0	0	1	1	1	1	1	0	0	0	0	52.3
301	1	75	1	0	0	0	0	1.6	47	18.3594	138	4.9	73	1.29	0.770852	1.86923	0.359835	1	0	0	0	1	0	1	1	0	1	0	1	0	1	0	0	0	0	0	0	1	1	1	1	0	0	0	1	49.0333
302	1	57	1	0	0	0	1	1.7	64	22.1453	128	962.3	6.21	3.46	2.98376	0.857935	0.649335	0	0	0	1	0	0	1	1	1	0	1	0	0	1	1	1	0	1	1	1	1	1	1	1	0	0	1	0	51.2667
303	1	60	1	0	0	0	0	1.66	60	21.7738	87	4.16	4.72	1.79	0.71265	0.757396	0.445604	0	0	1	0	0	0	1	0	1	1	1	0	0	1	0	1	0	1	0	1	1	1	1	1	0	0	0	0	51.1
304	2	31	0	0	0	0	0	1.55	44	18.3143	62	0.73	3.58	1.45	0.238046	0.660865	0.389166	1	0	1	0	0	0	1	0	0	2	1	1	0	1	1	1	0	0	0	1	1	1	1	1	0	0	0	0	44.7333
305	1	71	1	0	0	0	0	1.68	65	23.03	102	58.13	918.82	2.5	1.77181	2.9637	0.544068	0	0	1	1	1	0	1	0	1	1	0	1	0	1	1	1	0	0	0	0	1	1	1	1	0	0	0	1	15.2667
306	1	67	1	0	0	0	0	1.68	51	18.0697	107	27.6	0	3.9	1.45637	0	0.690196	1	0	1	1	0	0	1	0	0	2	0	1	1	1	1	1	0	0	0	1	1	1	1	1	0	0	0	0	50.5667
307	1	72	1	1	1	0	0	1.68	68	24.093	146	48.03	427.99	1.62	1.69046	2.63245	0.418301	2	1	0	1	1	0	1	0	0	1	0	0	0	1	1	1	0	1	0	1	1	1	1	1	0	1	1	0	50.4667
308	1	85	1	1	0	0	0	1.68	51.5	18.2469	83	2.01	11.82	0.77	0.478566	1.10789	0.247973	1	0	1	0	0	0	1	0	0	1	0	0	0	1	0	0	0	0	0	0	1	1	1	1	0	1	0	0	50.1
309	1	50	1	0	0	0	0	1.65	58	21.3039	146	2.71	1.02	0.98	0.569374	0.305351	0.296665	0	0	0	0	0	0	0	1	0	1	1	0	0	1	0	0	0	0	0	1	1	1	1	1	0	1	1	0	49.7667
310	2	64	1	0	0	0	0	1.56	57	23.4221	145	3.21	3.5	0.97	0.624282	0.653213	0.294466	0	0	0	0	0	0	1	0	0	1	0	0	0	1	0	0	0	0	0	1	1	1	1	1	0	0	0	0	49.9
311	1	48	0	1	0	0	0	1.73	70	23.3887	123	2.03	3.14	2.94	0.481443	0.617	0.595496	0	0	0	0	0	0	1	0	0	1	1	0	0	1	0	0	1	0	0	1	1	1	1	1	0	0	1	0	48.3
312	1	37	0	0	1	0	0	1.6	62	24.2188	160	5.96	14.02	5.96	0.842609	1.17667	0.842609	2	1	0	1	0	0	0	0	0	2	1	0	0	2	0	0	0	0	0	1	1	1	1	1	0	1	0	0	50.1333
313	1	50	1	0	0	0	0	1.7	51	17.6471	122	291.5	68.22	5.46	2.46613	1.84023	0.810233	1	0	0	1	1	0	1	1	1	1	1	0	0	1	0	1	0	0	1	1	1	1	1	1	1	1	0	0	49.8667
314	1	72	1	1	0	0	0	1.63	57	21.4536	63	12.78	66.08	7.57	1.13925	1.82659	0.932981	0	0	1	1	1	1	1	1	1	1	1	1	0	1	0	1	0	0	1	1	1	1	1	1	0	1	0	0	49.6
315	1	39	0	0	0	0	0	1.68	58	20.5499	126	3.18	10.93	3.07	0.621176	1.07664	0.609594	0	0	0	0	0	0	1	0	0	1	1	0	0	1	1	0	0	0	0	0	1	1	1	1	0	0	0	0	49.7667
316	1	76	1	0	0	0	0	1.7	70	24.2215	126	2.18	6.49	4.47	0.502427	0.874482	0.737987	2	1	0	0	0	0	1	1	1	1	0	0	0	1	0	1	0	0	1	1	1	1	1	1	0	0	0	0	49.7667
317	2	43	0	0	0	0	0	1.56	48	19.7239	96	0.38	10.09	0.58	0.139879	1.04493	0.198657	0	0	1	0	0	0	1	0	0	2	1	1	0	1	0	0	0	0	0	1	1	1	1	1	0	0	0	0	49.6333
318	2	39	0	0	0	0	0	1.63	56	21.0772	90	552.16	0.09	23.79	2.74285	0.0374265	1.39428	0	0	1	1	0	1	1	1	1	2	2	0	0	1	0	1	0	1	0	1	1	1	1	1	0	0	0	1	36.3
319	1	54	1	1	0	0	0	1.73	71	23.7228	99	6.86	13.29	1.91	0.895423	1.15503	0.463893	0	0	1	1	0	0	1	1	0	1	1	0	0	1	1	0	0	0	1	0	1	1	1	1	0	1	1	0	49.6333
320	2	48	0	0	0	0	0	1.5	50	22.2222	89	8.06	14.39	3.92	0.957128	1.18724	0.691965	0	0	1	1	0	0	1	1	0	2	1	1	1	1	1	1	0	0	0	1	1	1	1	0	0	1	0	1	46.4667
321	1	67	1	0	0	0	0	1.6	55	21.4844	130	1000	1.63	162.4	3.00043	0.419956	2.21325	0	0	0	1	0	1	1	0	1	1	0	0	0	1	1	1	0	0	1	1	1	1	1	1	0	0	1	0	49.5333
322	1	55	1	0	0	0	1	1.7	70	24.2215	124	290.6	486.24	17.86	2.46479	2.68774	1.27554	2	1	0	1	1	1	1	1	1	1	0	0	0	1	0	1	0	0	1	0	1	1	1	1	0	0	0	0	49.1667
323	2	60	1	0	0	0	0	1.5	57	25.3333	123	1.48	7.2	2.06	0.394452	0.913814	0.485721	2	1	0	0	0	0	1	1	0	2	1	1	0	1	1	1	0	0	1	0	1	1	1	1	0	0	0	0	49.1
324	1	51	1	0	0	0	0	1.69	80	28.0102	158	70.38	0	1.11	1.85358	0	0.324282	3	1	0	1	0	0	1	0	0	1	1	0	0	1	0	0	0	0	0	0	1	1	1	1	0	1	0	0	48.5667
325	2	73	1	0	0	0	0	1.5	49	21.7778	79	2.85	17.1	14.48	0.585461	1.25768	1.18977	0	0	1	0	0	1	1	0	0	2	1	1	1	1	1	1	0	0	1	0	1	1	1	1	1	0	0	0	48.7667
326	1	49	0	0	0	0	0	1.65	58	21.3039	118	1.5	1.9	1.7	0.39794	0.462398	0.431364	0	0	1	0	0	0	1	1	0	2	1	0	0	1	0	0	0	0	0	1	1	1	1	1	0	1	0	0	48.9
327	1	55	1	0	0	0	0	1.7	62.5	21.6263	169	3.07	4.14	2.95	0.609594	0.710963	0.596597	0	0	0	0	0	0	1	1	0	1	1	0	0	1	1	1	0	0	1	1	1	1	1	1	0	1	0	1	13.3667
328	1	56	1	0	0	0	0	1.75	78	25.4694	130	29.93	67.6	3.64	1.49038	1.83632	0.666518	2	1	0	1	1	0	1	1	1	1	1	0	0	1	0	1	0	0	1	0	1	1	1	1	0	1	0	0	48.8
329	2	69	1	0	0	0	1	1.63	60	22.5827	115	5.32	9.31	2.48	0.800717	1.01326	0.541579	0	0	0	1	0	0	1	0	0	2	1	0	0	2	0	0	0	0	1	1	1	1	1	1	1	1	0	0	47.7
330	2	46	0	0	0	0	0	1.5	48	21.3333	109	1.1	29.21	20.61	0.322219	1.48015	1.33465	0	0	1	0	0	1	1	1	0	2	1	0	1	2	0	0	0	0	1	1	1	1	0	1	0	0	1	0	48.2333
331	1	57	1	1	0	0	0	1.74	90	29.7265	146	2.77	4.6	2.76	0.576341	0.748188	0.575188	3	1	0	0	0	0	1	1	0	1	1	0	0	1	1	0	0	1	1	0	1	1	1	1	0	1	1	0	48.7
332	1	37	0	0	0	0	0	1.64	48	17.8465	98	70.47	0.91	24.4	1.85412	0.281033	1.40483	1	0	1	1	0	1	0	1	0	1	1	1	0	1	1	0	0	0	0	1	0	0	1	1	0	1	1	0	48.5333
333	1	48	0	0	0	0	0	1.73	64	21.3839	122	31.97	10.54	1.28	1.51812	1.06221	0.357935	0	0	0	1	0	0	0	0	0	1	1	1	0	1	1	0	0	0	0	0	1	1	1	1	0	1	0	1	29.37
334	2	58	1	0	0	0	0	1.58	45	18.026	82	2.59	33.51	2.45	0.555094	1.53794	0.537819	1	0	1	0	0	0	1	1	0	2	1	0	1	1	1	1	1	0	0	1	1	1	1	1	0	1	1	1	19.3
335	1	54	1	0	0	0	1	1.7	70	24.2215	69	4.29	24.37	3.66	0.723456	1.40432	0.668386	2	1	1	0	0	0	0	0	1	1	1	1	0	1	1	1	0	0	0	1	1	1	1	1	0	0	0	0	48.3667
336	1	39	0	0	1	0	0	1.7	75	25.9516	130	3.3	10.66	4.73	0.633468	1.0667	0.758155	2	1	0	0	0	0	0	0	0	2	1	0	0	2	0	0	0	0	0	1	1	1	1	1	1	0	0	0	48.3333
337	2	59	1	0	0	0	0	1.62	64	24.3865	131	1.65	5.54	4.42	0.423246	0.815578	0.733999	2	1	0	0	0	0	1	1	1	2	1	0	1	1	0	1	1	0	0	1	1	1	1	1	0	0	0	0	48.1333
338	2	53	1	0	0	0	0	1.55	65	27.0552	134	13.01	8.09	1.38	1.14644	0.958564	0.376577	2	1	0	1	0	0	1	0	0	1	1	0	0	1	1	1	0	0	0	0	1	1	1	1	0	1	0	0	48.1
339	2	46	0	0	0	0	0	1.58	57	22.8329	77	1.38	32.63	0.98	0.376577	1.52673	0.296665	0	0	1	0	0	0	1	0	0	1	1	0	0	1	0	0	0	0	0	0	1	1	1	1	0	1	0	0	48.5667
340	1	42	0	0	0	0	0	1.7	75	25.9516	156	30.73	15.59	1.23	1.50147	1.21985	0.348305	2	1	0	1	0	0	0	1	0	1	1	0	0	1	1	1	0	0	1	0	1	1	1	1	0	1	1	0	47.6667
341	1	56	1	0	0	0	0	1.6	48	18.75	149	3.44	3.4	1.01	0.647383	0.643453	0.303196	0	0	0	0	0	0	1	0	0	1	1	0	0	1	0	0	0	0	0	1	1	1	1	1	0	0	0	0	48.1
342	2	31	0	0	0	0	0	1.57	54.67	22.1794	132	4.15	39.65	0.63	0.711807	1.60906	0.212188	0	0	0	0	1	0	1	0	1	1	1	0	0	1	1	1	0	1	1	0	1	1	1	1	0	0	0	1	16.6667
343	1	66	1	1	0	0	0	1.7	70	24.2215	135	3.08	22.96	3.38	0.61066	1.37949	0.641474	2	1	0	0	0	0	0	0	0	0	1	0	0	1	1	1	0	0	0	1	1	1	1	1	0	1	1	0	48.2333
344	1	65	1	1	1	0	0	1.7	70	24.2215	128	43.2	25.95	1.6	1.64542	1.43056	0.414973	2	1	0	1	0	0	0	0	0	1	1	0	0	1	1	1	0	0	0	0	1	1	1	1	0	0	1	0	47.6
345	2	58	1	0	0	0	0	1.56	45.2	18.5733	102	5.12	0.17	118.3	0.786751	0.0681859	2.07664	0	0	1	1	0	1	1	1	0	1	1	0	0	1	0	0	0	0	0	1	1	1	1	1	0	0	1	0	47.5333
346	2	68	1	0	0	0	0	1.61	63	24.3046	109	1.03	1	1.4	0.307496	0.30103	0.380211	2	1	1	0	0	0	1	0	0	1	1	1	0	2	1	1	0	0	0	1	1	1	1	1	0	0	0	0	47.8667
347	1	50	1	0	1	0	0	1.65	60.5	22.2222	130	4.17	2.22	1.12	0.713491	0.507856	0.326336	0	0	0	0	0	0	1	0	0	1	1	0	0	1	0	0	0	0	1	1	1	1	1	1	0	0	0	0	48.4333
348	1	58	1	0	0	0	0	1.69	75	26.2596	69	3.89	4.2	12.57	0.689309	0.716003	1.13258	2	1	1	0	0	1	1	1	1	2	1	1	0	2	0	1	0	0	0	0	0	0	1	1	1	0	1	0	47.4
349	1	79	1	0	0	0	0	1.6	51	19.9219	93	1.89	8.54	127.3	0.460898	0.979548	2.10823	0	0	1	0	0	1	0	1	0	2	1	1	1	1	1	1	0	1	1	1	0	0	1	1	1	0	0	0	47.3667
350	2	65	1	0	0	0	0	1.62	67	25.5296	132	2.52	3.44	1.26	0.546543	0.647383	0.354108	2	1	0	0	0	0	1	0	0	0	1	0	0	1	0	0	0	0	0	0	1	1	1	1	0	1	1	0	47.2
351	1	61	1	0	0	0	0	1.68	60	21.2585	61	136.01	3.4	96.01	2.13675	0.643453	1.98682	0	0	1	1	0	1	1	1	0	2	1	1	1	1	0	0	0	0	0	1	1	1	1	1	0	0	1	0	45.7667
352	2	62	1	1	1	0	0	1.47	45	20.8247	130	8.86	11.37	1.44	0.993877	1.09237	0.38739	0	0	0	1	0	0	1	0	0	1	0	1	1	1	0	0	0	0	1	0	1	1	1	1	0	0	0	0	40.0667
353	2	56	1	0	0	0	0	1.6	46	17.9688	112	4.48	7.17	29.46	0.738781	0.912222	1.48373	1	0	0	0	0	1	1	0	0	1	1	0	1	1	0	0	0	0	0	1	0	0	1	1	0	1	1	0	47.4333
354	1	69	1	0	0	0	0	1.55	48	19.9792	88	4.55	1.48	5.02	0.744293	0.394452	0.779596	0	0	1	0	0	0	1	0	0	2	1	0	1	1	1	0	0	0	1	1	1	1	1	1	0	0	0	0	47.1
355	1	57	1	0	0	0	0	1.65	67	24.6097	103	1.36	2.93	26.67	0.372912	0.594393	1.44201	2	1	1	0	0	1	1	0	0	2	1	1	0	1	0	0	0	0	0	0	1	1	1	1	0	0	0	0	44.3
356	2	54	1	0	0	0	0	1.58	54	21.6311	147	1	6.95	2.9	0.30103	0.900367	0.591065	0	0	0	0	0	0	1	0	0	2	1	0	0	2	1	1	0	1	1	0	1	1	1	1	0	0	1	0	45.7
357	1	58	1	0	0	0	1	1.7	58	20.0692	71	147.95	1.62	2.36	2.17304	0.418301	0.526339	0	0	1	1	0	0	1	0	0	2	1	1	1	2	0	0	1	1	1	0	0	0	1	1	1	1	1	1	34.8
358	2	71	1	0	0	0	0	1.54	62.5	26.3535	118	2.11	3.62	165.7	0.49276	0.664642	2.22194	2	1	0	0	0	1	1	0	0	1	1	0	0	1	0	0	0	0	0	1	1	1	1	1	0	0	0	0	47.1333
359	1	87	1	0	0	0	0	1.58	48	19.2277	117	3.76	11.91	4.46	0.677607	1.11093	0.737193	0	0	1	0	0	0	1	0	0	1	0	1	1	1	0	0	0	0	0	1	1	1	1	1	0	0	0	1	16.0667
360	2	54	1	0	1	0	0	1.55	47.5	19.7711	140	1.98	70.1	18.8	0.474216	1.85187	1.29667	0	0	0	0	1	1	1	0	1	2	0	1	1	1	1	1	1	1	1	0	1	1	1	1	0	0	1	1	23.4
361	1	59	1	1	0	0	0	1.7	57.5	19.8962	127	20.83	5.03	0.77	1.33905	0.780317	0.247973	0	0	0	1	0	0	1	0	1	1	1	0	0	2	0	1	1	1	1	0	1	1	1	1	0	1	0	0	46.2667
362	1	63	1	0	0	1	0	1.65	54	19.8347	68	68	0.05	2.79	1.83885	0.0211893	0.578639	0	0	1	1	0	0	1	0	0	1	1	1	0	1	1	0	0	0	0	1	1	1	1	1	0	0	0	0	46.2667
363	2	30	0	0	0	0	0	1.58	47	18.8271	64	0.82	3.09	4.12	0.260071	0.611723	0.70927	0	0	1	0	0	0	1	1	0	1	1	1	0	1	1	1	0	0	1	1	1	1	0	1	0	0	1	1	32.1667
364	2	63	1	1	1	0	0	1.68	57.5	20.3727	125	0.79	2.18	1.74	0.252853	0.502427	0.437751	0	0	0	0	0	0	1	0	0	1	1	0	0	1	0	0	0	0	0	1	1	1	1	1	0	1	0	0	46.2333
365	2	69	1	0	0	0	1	1.5	47	20.8889	74	286.18	0.18	1.65	2.45815	0.071882	0.423246	0	0	1	1	0	0	1	0	0	1	0	1	0	1	1	1	1	1	1	0	1	1	1	1	0	0	0	0	46.3667
366	1	57	1	0	0	0	0	1.72	68	22.9854	135	3.28	35.23	1.09	0.631444	1.55907	0.320146	0	0	0	0	0	0	0	0	0	1	1	0	0	1	0	0	0	0	0	0	1	1	1	1	0	0	1	0	45.9667
367	1	70	1	0	0	0	0	1.73	64	21.3839	70	9.03	2.49	35.97	1.0013	0.542825	1.56785	0	0	1	1	0	1	1	1	0	2	1	1	1	1	0	0	0	0	1	1	1	1	0	0	0	0	0	1	35.0667
368	2	58	1	0	0	0	0	1.6	52.5	20.5078	84	3.52	1.87	0.91	0.655138	0.457882	0.281033	0	0	1	0	0	0	1	0	0	1	1	0	0	1	0	0	0	0	0	0	1	1	1	1	0	0	1	0	45.3333
369	1	74	1	1	1	0	0	1.6	70	27.3438	103	5.84	16.71	20.9	0.835056	1.24822	1.34044	2	1	1	1	0	1	1	0	0	2	0	0	0	2	0	1	1	1	0	1	1	1	1	1	0	0	0	1	39.8
370	1	48	0	1	0	0	0	1.75	72	23.5102	123	20.44	22.22	8.77	1.33122	1.36586	0.989895	0	0	0	1	0	1	1	1	1	1	0	1	0	1	1	1	0	0	0	0	1	1	1	1	0	0	0	0	46.1667
371	1	57	1	1	0	0	0	1.69	64	22.4082	138	1.43	1.78	1.29	0.385606	0.444045	0.359835	0	0	0	0	0	0	1	1	0	1	0	0	0	1	0	0	1	0	0	0	1	1	1	1	0	0	0	0	46.1667
372	2	57	1	0	0	0	0	1.56	44	18.0802	105	3.27	4.12	47.55	0.630428	0.70927	1.68619	1	0	1	0	0	1	1	0	0	1	1	0	0	1	1	1	0	0	0	1	1	1	1	1	0	0	0	0	46.0667
373	1	66	1	0	1	0	0	1.75	64	20.898	91	111.35	0.08	3	2.05057	0.0334238	0.60206	0	0	1	1	0	0	1	1	0	1	0	1	1	1	1	1	0	0	1	1	1	1	1	1	0	0	1	1	40.8667
374	2	79	1	1	0	0	0	1.36	45	24.3296	131	3.69	779.31	7.31	0.671173	2.89227	0.919601	2	1	0	0	1	1	1	0	0	0	1	0	0	1	0	0	0	0	0	1	1	1	1	1	0	0	1	0	45.7
375	1	57	1	0	0	0	1	1.59	60	23.7332	122	0.99	2.95	0.91	0.298853	0.596597	0.281033	0	0	0	0	0	0	0	0	0	1	1	0	0	1	0	0	0	0	1	1	1	1	1	1	0	0	0	0	45.7333
376	1	78	1	1	0	0	0	1.66	61.5	22.3182	110	5.1	410.06	5.16	0.78533	2.61391	0.789581	0	0	1	1	1	0	1	0	0	1	1	1	0	1	1	1	1	1	1	0	1	1	1	1	0	1	0	0	45.2667
377	1	64	1	0	0	0	1	1.68	69	24.4473	142	1.85	4.7	2.66	0.454845	0.755875	0.563481	2	1	0	0	0	0	1	1	0	1	0	0	0	1	1	1	0	1	1	1	1	1	1	1	0	0	1	0	45.0333
378	2	75	1	0	0	0	0	1.6	57	22.2656	98	30.36	64.5	1.13	1.49638	1.81624	0.32838	0	0	1	1	1	0	1	1	1	1	1	1	0	1	0	1	0	1	1	1	1	1	1	1	0	1	0	0	45.0333
379	1	29	0	0	0	0	0	1.85	65	18.992	60	0.55	1.84	0.84	0.190332	0.453318	0.264818	0	0	1	0	0	0	0	1	0	1	1	0	0	1	0	0	0	0	0	1	1	1	1	1	0	1	0	0	45.6667
380	1	71	1	0	0	0	0	1.65	52	19.1001	109	3.02	3.21	1.39	0.604226	0.624282	0.378398	0	0	1	0	0	0	1	0	0	1	0	0	0	1	0	0	0	0	0	0	1	1	1	1	0	0	0	0	45.5667
381	2	47	0	0	0	0	0	1.62	65	24.7676	120	1.03	17.43	6.95	0.307496	1.26553	0.900367	2	1	0	0	0	1	1	0	0	1	1	0	0	1	0	0	1	1	1	1	1	1	1	1	0	0	0	0	43.9
382	2	57	1	1	0	0	0	1.52	63.5	27.4844	119	18.52	7.79	1.58	1.29048	0.943989	0.41162	2	1	0	1	0	0	1	0	0	1	1	0	0	1	1	1	0	0	0	1	1	1	1	1	0	0	0	0	45.5667
383	1	56	1	0	0	0	0	1.72	85	28.7317	135	5.58	18.47	2.25	0.818226	1.28937	0.511883	3	1	0	1	0	0	1	0	1	1	0	0	0	1	0	1	0	0	0	1	1	1	1	1	0	0	0	0	45.5333
384	2	52	1	0	0	0	0	1.54	63	26.5643	79	0.94	4.5	2.3	0.287802	0.740363	0.518514	2	1	1	0	0	0	1	0	0	1	1	0	1	1	1	1	0	0	0	0	1	1	1	1	0	0	0	0	45.5333
385	2	70	1	0	0	0	0	1.53	51	21.7865	107	3.48	8.67	1.18	0.651278	0.985426	0.338456	0	0	1	0	0	0	1	0	0	1	0	1	0	1	1	1	0	0	0	1	1	1	1	1	0	1	0	0	45.5
386	1	70	1	0	0	0	0	1.8	65	20.0617	124	1.86	5.77	2.15	0.456366	0.830589	0.498311	0	0	0	0	0	0	1	0	0	1	1	0	0	1	0	0	0	0	0	0	1	1	1	1	0	1	1	0	45.5333
387	2	56	1	1	0	0	0	1.52	48	20.7756	108	3.11	14.16	7.87	0.613842	1.1807	0.947924	0	0	1	0	0	1	1	1	0	1	1	1	0	1	0	0	0	0	0	1	1	1	1	1	0	0	0	0	44.7667
388	1	43	0	0	0	0	0	1.68	59	20.9042	149	24.9	22.77	5.34	1.4133	1.37603	0.802089	0	0	0	1	0	0	1	0	0	1	0	1	0	1	1	1	0	1	1	1	1	1	1	1	0	0	0	0	45.4667
389	1	60	1	0	1	0	0	1.7	74	25.6055	85	5.91	1.74	1.08	0.839478	0.437751	0.318063	2	1	1	1	0	0	0	0	0	2	0	1	0	1	0	1	0	0	0	0	1	1	1	1	0	0	0	0	45.4333
390	1	50	1	1	0	0	0	1.7	85.5	29.5848	143	2	5.87	4.38	0.477121	0.836957	0.730782	3	1	0	0	0	0	1	0	0	1	0	0	1	1	1	1	0	1	1	0	1	1	1	1	0	0	0	0	45.2667
391	1	67	1	0	0	0	0	1.62	50	19.052	114	2.5	1.44	1.26	0.544068	0.38739	0.354108	0	0	1	0	0	0	1	0	0	1	0	1	0	2	0	0	1	1	1	0	1	1	1	1	0	0	1	0	44.9667
392	1	73	1	0	0	0	0	1.64	48	17.8465	105	14.35	0.17	9.94	1.18611	0.0681859	1.03902	1	0	1	1	0	1	1	1	1	1	0	1	1	2	1	1	0	0	0	0	1	1	1	1	1	0	0	1	42.47
393	1	56	1	0	1	0	0	1.7	53	18.3391	82	5.45	29.5	2.52	0.80956	1.4843	0.546543	1	0	1	1	0	0	1	1	1	2	1	1	1	2	0	1	1	1	0	1	1	1	1	1	0	0	0	1	44.07
394	2	66	1	1	0	0	0	1.5	51	22.6667	125	6.91	4.41	260.8	0.898176	0.733197	2.41797	0	0	0	1	0	1	1	0	1	1	0	0	0	1	1	1	0	0	1	1	1	1	1	1	0	0	0	0	29.1333
395	1	68	1	0	0	0	0	1.68	56	19.8413	133	1.17	4.9	4.46	0.33646	0.770852	0.737193	0	0	0	0	0	0	1	1	0	1	0	0	0	1	1	1	0	0	0	0	1	1	1	1	0	0	1	0	43.4
396	2	51	1	0	0	0	0	1.55	55	22.8928	132	11.11	14.06	4.22	1.08314	1.17782	0.717671	0	0	0	1	0	0	1	0	1	1	0	0	0	2	1	1	1	1	0	1	1	1	1	1	0	0	0	0	45
397	2	77	1	1	0	0	0	1.46	60	28.1479	126	7.78	7.01	1.54	0.943495	0.903633	0.404834	3	1	0	1	0	0	1	0	1	2	1	1	1	1	0	1	0	0	0	1	1	1	1	1	0	0	0	0	44.7333
398	2	59	1	1	0	0	1	1.53	57	24.3496	98	2.73	1.03	2.81	0.571709	0.307496	0.580925	2	1	1	0	0	0	1	0	0	2	1	1	1	1	0	0	0	0	0	1	1	1	1	1	0	0	0	0	45
399	2	55	1	0	0	0	0	1.59	59	23.3377	136	2.05	3.76	8.44	0.4843	0.677607	0.974972	0	0	0	0	0	1	1	0	0	2	1	0	0	1	0	0	0	0	1	1	1	1	1	1	0	1	0	0	45.0333
400	1	78	1	1	0	0	0	1.58	58	23.2335	73	2.91	12.4	19.02	0.592177	1.1271	1.30146	0	0	1	0	0	1	0	0	1	2	0	1	0	1	1	1	0	0	1	1	1	1	1	1	0	0	1	0	44.8
401	2	43	0	0	0	0	0	1.64	59	21.9363	87	48.42	0	1.74	1.6939	0	0.437751	0	0	1	1	0	0	1	0	0	2	0	0	0	1	0	0	1	0	1	1	1	1	1	1	0	0	0	0	20.9667
402	1	49	0	1	0	1	0	1.67	75	26.8923	120	2.24	0.07	43.85	0.510545	0.0293838	1.65176	2	1	0	0	0	1	1	1	0	0	1	1	1	0	0	0	0	0	0	1	1	1	0	0	0	1	0	1	40.73
403	1	35	0	0	0	0	0	1.68	55	19.487	61	3.1	9.29	1.14	0.612784	1.01242	0.330414	0	0	1	0	0	0	1	0	0	2	1	1	0	0	0	0	0	0	1	0	0	1	0	0	0	1	1	0	35.0667
404	1	67	1	1	0	0	1	1.73	65	21.7181	97	5.33	19.7	0.86	0.801404	1.31597	0.269513	0	0	1	1	0	0	1	0	0	1	0	1	0	0	0	0	0	0	0	1	1	1	1	1	0	0	1	0	44.8
405	1	80	1	0	0	0	0	1.61	56	21.6041	135	1.72	5.57	1.48	0.434569	0.817565	0.394452	0	0	0	0	0	0	1	1	0	1	1	0	0	1	1	1	0	1	1	0	1	1	1	1	0	0	1	0	44.7667
406	1	51	1	0	0	0	0	1.75	51	16.6531	148	5.8	0.22	1.11	0.832509	0.0863598	0.324282	1	0	0	1	0	0	0	0	0	1	1	0	1	1	0	0	0	0	0	1	1	1	1	1	0	0	1	0	44.6333
407	1	72	1	0	0	0	0	1.62	52.5	20.0046	113	8.1	4.27	0.76	0.959041	0.721811	0.245513	0	0	1	1	0	0	1	0	1	1	0	0	0	1	0	1	0	0	1	1	1	1	1	1	0	0	0	0	44.3667
408	1	54	1	0	0	0	1	1.6	51	19.9219	130	1.45	1.88	1.43	0.389166	0.459392	0.385606	0	0	0	0	0	0	0	0	0	1	1	0	0	1	0	0	0	0	0	1	1	1	1	1	0	0	1	0	44.3
409	1	63	1	0	0	0	0	1.69	58.5	20.4825	69	3	1.87	2.17	0.60206	0.457882	0.501059	0	0	1	0	0	0	1	0	0	1	1	1	0	1	0	1	0	0	0	1	1	1	1	1	0	0	0	0	44.4
410	1	50	1	0	1	0	0	1.7	67	23.1834	105	36.45	21.79	0.94	1.57345	1.35774	0.287802	0	0	1	1	0	0	1	0	0	1	1	0	0	1	1	1	0	0	0	0	1	1	1	1	0	0	1	0	44.5
411	1	36	0	0	0	0	1	1.7	55	19.0311	136	3.04	8.9	10.52	0.606381	0.995635	1.06145	0	0	0	0	0	1	0	1	1	1	0	1	0	1	0	1	0	1	0	1	0	1	1	1	0	0	0	1	44.1667
412	1	61	1	0	0	0	1	1.6	59	23.0469	119	1.48	4.03	0.85	0.394452	0.701568	0.267172	0	0	1	0	0	0	1	0	0	2	1	0	0	1	0	0	0	0	1	0	1	1	1	1	0	1	1	0	44.5333
413	1	57	1	0	1	0	0	1.6	69	26.9531	142	3.26	3.08	1.45	0.62941	0.61066	0.389166	2	1	0	0	0	0	1	0	0	0	0	0	0	1	0	0	0	0	1	1	1	1	1	1	0	1	1	0	44.3333
414	1	62	1	0	0	0	0	1.73	60	20.0474	67	1.92	13.52	4.53	0.465383	1.16197	0.742725	0	0	1	0	0	0	1	0	0	1	0	0	0	2	0	0	0	0	1	1	1	1	1	1	0	0	0	0	44.3333
415	2	60	1	1	0	0	0	1.6	72.5	28.3203	148	1.32	11.7	2.14	0.365488	1.1038	0.49693	3	1	0	0	0	0	1	1	1	1	0	0	0	1	0	1	0	0	0	0	1	1	1	1	0	1	1	0	33.3
416	2	70	1	0	0	0	0	1.6	58	22.6562	114	1.04	3.86	0.93	0.30963	0.686636	0.285557	0	0	0	0	0	0	1	1	1	1	1	1	0	1	0	0	0	0	0	1	1	1	1	1	0	0	0	0	43.6333
417	1	55	1	1	0	0	0	1.6	80	31.25	104	6.03	6.75	0.86	0.846955	0.889302	0.269513	3	1	1	1	0	0	1	0	0	2	0	0	0	1	0	0	0	0	1	1	1	1	1	1	0	0	1	0	43.9333
418	2	75	1	1	0	0	0	1.52	45	19.4771	114	5.6	6.06	12.5	0.819544	0.848805	1.13033	0	0	0	1	0	1	1	1	1	2	0	0	1	1	1	1	0	1	0	0	1	1	1	1	0	0	1	0	44.2667
419	1	75	1	1	0	0	0	1.68	70	24.8016	138	3.51	3.81	2.04	0.654177	0.682145	0.482874	2	1	0	0	0	0	1	1	0	1	0	0	0	0	0	0	0	0	0	0	1	1	1	1	0	1	1	1	29.0333
420	1	59	1	1	1	0	0	1.53	59.5	25.4176	100	9.57	19.76	1.83	1.02407	1.31723	0.451786	2	1	1	1	0	0	1	1	0	2	0	0	1	1	0	0	0	1	0	1	1	1	1	1	0	0	1	1	33.7333
421	1	69	1	0	1	0	1	1.68	65.73	23.2887	86	3.49	24.8	0.99	0.652246	1.41162	0.298853	0	0	1	0	0	0	1	0	0	1	1	0	1	1	0	0	0	0	1	0	0	0	1	1	0	0	1	0	43.9333
422	2	75	1	0	0	0	0	1.5	55	24.4444	121	1.57	8.94	1.1	0.409933	0.997386	0.322219	2	1	0	0	0	0	1	1	0	2	0	0	0	1	0	0	0	0	1	0	1	1	1	1	0	1	0	1	19.7333
423	1	59	1	0	0	0	0	1.6	55	21.4844	124	11.92	7.09	1.26	1.11126	0.907949	0.354108	0	0	0	1	0	0	1	1	0	1	1	0	0	1	1	1	0	0	0	0	1	1	1	1	0	0	0	0	43.8667
424	2	50	1	0	0	0	0	1.56	53	21.7784	98	0.99	3.86	1	0.298853	0.686636	0.30103	0	0	1	0	0	0	1	1	0	0	0	1	0	1	0	0	0	0	0	1	1	1	1	1	0	0	0	0	44.0667
425	2	74	1	0	0	0	0	1.49	48	21.6206	96	5.13	4.11	8	0.78746	0.708421	0.954243	0	0	1	1	0	1	1	1	0	2	0	1	0	1	0	0	1	0	1	1	1	1	1	1	0	0	0	0	43.9
426	1	53	1	0	0	0	0	1.65	55	20.202	137	6.84	495.51	1.61	0.894316	2.69593	0.416641	0	0	0	1	1	0	1	0	1	1	0	0	0	1	1	1	1	1	1	1	1	1	1	1	1	0	0	1	3.4
427	1	45	0	1	0	0	0	1.65	60	22.0386	97	2.31	0.64	1.54	0.519828	0.214844	0.404834	0	0	1	0	0	0	1	0	0	1	1	1	0	1	0	0	0	0	0	1	1	1	1	1	0	0	1	0	43.7
428	2	78	1	1	0	0	0	1.53	49	20.9321	75	10.95	21.03	1.47	1.07737	1.34301	0.392697	0	0	1	1	0	0	0	0	0	1	0	1	0	1	0	0	0	0	1	1	1	1	1	1	0	1	0	0	43.7
429	2	38	0	0	0	0	0	1.62	43	16.3847	82	8.49	3.94	0.98	0.977266	0.693727	0.296665	1	0	1	1	0	0	1	0	0	1	0	0	0	1	0	0	0	0	0	1	1	1	1	1	0	0	0	0	44.0333
430	1	49	0	0	0	0	1	1.69	54	18.9069	127	2.12	28.04	30.06	0.494155	1.463	1.4922	0	0	0	0	0	1	1	0	0	1	2	0	1	1	1	1	0	0	0	1	0	0	1	1	1	1	0	0	41.4667
431	1	66	1	0	0	0	0	1.7	65	22.4913	100	1.08	2.26	2.74	0.318063	0.513218	0.572872	0	0	1	0	0	0	0	0	0	1	0	0	0	1	1	1	0	0	0	1	1	1	1	1	0	0	1	1	42.8333
432	1	70	1	0	0	0	0	1.62	71.5	27.2443	132	1.19	3.78	6.62	0.340444	0.679428	0.881955	2	1	0	0	0	0	1	1	0	1	0	1	0	1	0	0	0	0	0	1	1	1	1	1	0	0	1	0	43.5667
433	1	55	1	0	0	0	0	1.75	66	21.551	141	5.06	2.2	3.42	0.782473	0.50515	0.645422	0	0	0	1	0	0	1	1	0	1	0	1	0	1	0	0	0	0	0	1	1	1	1	1	0	0	0	0	43.1
434	1	52	1	1	0	0	0	1.63	73	27.4756	134	3.96	15.55	2.33	0.695482	1.2188	0.522444	2	1	0	0	0	0	0	1	0	1	1	1	0	1	1	1	1	1	1	0	1	1	1	1	0	0	0	0	43.9
435	2	86	1	1	1	0	0	1.5	62	27.5556	91	59.63	83.52	5.32	1.78269	1.92696	0.800717	2	1	1	1	1	0	1	1	0	1	1	1	0	1	0	0	0	1	0	1	1	1	1	1	0	0	1	0	43.0333
436	2	61	1	0	0	0	0	1.49	44	19.8189	63	303.55	861.39	11.06	2.48366	2.9357	1.08135	0	0	1	1	1	1	0	0	1	2	1	1	1	2	0	1	0	0	0	1	1	1	1	1	0	0	0	1	41.67
437	2	62	1	0	0	0	0	1.62	54	20.5761	111	67.38	92.41	1.87	1.83493	1.97039	0.457882	0	0	0	1	1	0	1	0	1	2	0	0	0	1	1	1	0	1	1	0	1	1	1	1	0	0	0	0	43.5667
438	1	51	1	0	0	0	0	1.69	70	24.5089	117	1.46	2.69	1.59	0.390935	0.567026	0.4133	2	1	1	0	0	0	1	0	0	1	0	1	0	1	0	0	0	0	0	1	1	1	1	1	0	0	0	0	43.6333
439	1	66	1	1	0	0	0	1.68	60	21.2585	90	7.05	25.25	0.98	0.905796	1.41913	0.296665	0	0	1	1	0	0	1	0	1	1	0	0	0	1	0	1	0	1	1	0	1	1	1	1	0	0	0	0	43.5667
440	2	79	1	0	0	0	0	1.62	58	22.1003	127	1.74	3.51	0.94	0.437751	0.654177	0.287802	0	0	0	0	0	0	1	0	0	1	0	0	0	1	0	0	0	0	0	1	1	1	1	1	0	0	0	0	43.5667
441	2	80	1	0	0	0	0	1.45	37.5	17.8359	90	8.6	24.52	289.7	0.982271	1.40688	2.46345	1	0	1	1	0	1	1	0	0	1	2	1	1	1	1	1	1	1	1	0	0	0	1	1	1	0	1	1	8.93333
442	2	57	1	0	1	0	0	1.7	56	19.3772	85	1.54	38.15	17.01	0.404834	1.59273	1.25551	0	0	1	0	1	1	1	1	0	2	1	1	1	1	0	0	1	0	1	0	1	1	1	1	1	1	0	0	43.3667
443	2	69	1	1	0	0	0	1.67	60	21.5139	118	3.67	2.15	6.54	0.669317	0.498311	0.877371	0	0	0	0	0	0	1	0	0	1	0	1	0	1	0	0	1	0	0	0	1	1	1	1	0	1	0	0	43.4
444	1	61	1	1	1	0	0	1.68	85	30.1162	137	1.78	5.03	1.05	0.444045	0.780317	0.311754	3	1	0	0	0	0	1	1	0	1	1	1	0	1	0	0	0	0	0	0	1	1	1	1	0	0	1	0	43.1333
445	1	68	1	0	0	0	0	1.6	50	19.5312	106	6.26	4.19	1.09	0.860937	0.715167	0.320146	0	0	1	1	0	0	1	0	0	0	1	1	0	1	0	0	0	1	1	1	1	1	1	1	0	1	0	0	42.9333
446	1	78	1	1	0	0	0	1.6	69	26.9531	133	19.97	5.99	1.44	1.3216	0.844477	0.38739	2	1	0	1	0	0	1	0	0	1	0	0	0	1	1	1	1	0	0	1	1	1	1	1	0	1	0	0	43.1
447	2	68	1	1	0	0	0	1.61	48	18.5178	127	1.19	3.71	3.71	0.340444	0.673021	0.673021	0	0	0	0	0	0	1	0	0	1	0	1	0	1	0	0	0	1	0	1	1	1	1	1	0	0	0	0	43.1
448	2	76	1	0	0	0	0	1.44	47	22.6659	123	2.87	4.74	9.15	0.587711	0.758912	1.00647	0	0	0	0	0	1	1	1	0	2	1	1	0	1	0	1	0	0	0	0	1	1	1	1	0	0	0	1	5.06667
449	1	56	1	1	1	0	0	1.76	74	23.8895	128	2.04	13.4	1.76	0.482874	1.15836	0.440909	0	0	0	0	0	0	1	0	0	0	1	1	0	1	0	1	0	0	0	0	1	1	1	1	0	1	0	0	42.9333
450	1	46	0	0	0	0	0	1.55	51	21.2279	78	1.19	263.43	6.41	0.340444	2.42231	0.869818	0	0	1	0	1	0	0	1	1	2	0	1	1	1	1	1	1	1	1	1	1	1	1	1	0	0	0	1	38.67
451	1	40	0	0	0	0	0	1.7	55	19.0311	144	16.71	17.97	26.07	1.24822	1.27807	1.43249	0	0	0	1	0	1	0	1	1	1	2	0	1	1	0	1	0	0	1	1	1	0	1	1	0	1	1	1	6.53333
452	1	37	0	0	1	0	0	1.65	68	24.977	116	23.47	41.14	1.23	1.38863	1.62469	0.348305	2	1	1	1	1	0	1	0	0	1	1	0	0	1	1	1	0	1	1	1	1	1	1	1	0	0	0	0	43.1
453	1	73	1	1	1	0	0	1.71	71	24.281	122	45.33	16.18	1.14	1.66586	1.23502	0.330414	2	1	0	1	0	0	1	0	0	1	0	0	0	1	1	1	0	1	1	0	1	1	1	1	0	0	0	0	42.7
454	1	64	1	0	0	0	0	1.58	56	22.4323	143	4.05	5.22	7.09	0.703291	0.79379	0.907949	0	0	0	0	0	1	1	0	0	1	1	0	0	2	0	0	0	0	0	1	1	1	1	1	0	0	0	0	42.9667
455	1	66	1	1	1	0	0	1.68	63	22.3214	119	769.23	0.07	10.97	2.88662	0.0293838	1.07809	0	0	1	1	0	1	1	0	1	1	0	1	0	2	0	1	1	1	1	0	1	1	1	1	0	0	0	0	42.9
456	2	61	1	0	0	0	0	1.63	57	21.4536	121	0.26	0.33	1.08	0.100371	0.123852	0.318063	0	0	0	0	0	0	0	1	0	0	0	0	0	1	0	0	0	0	0	1	1	1	1	1	0	0	0	0	42.7667
457	1	34	0	0	0	0	1	1.75	75	24.4898	135	0.72	2.49	0.96	0.235528	0.542825	0.292256	2	1	0	0	0	0	1	1	0	1	1	0	0	1	0	0	0	0	0	1	0	1	0	1	0	0	1	1	42.7667
458	1	46	0	1	1	0	0	1.73	85	28.4005	141	4.07	24.22	1.13	0.705008	1.40175	0.32838	3	1	0	0	0	0	1	0	0	1	0	0	0	1	0	0	0	0	0	1	1	1	1	1	0	0	1	0	42.7333
459	1	46	0	0	0	0	0	1.74	94	31.0477	140	6.97	16.59	2.19	0.901458	1.24527	0.503791	3	1	0	1	0	0	0	1	0	1	0	0	0	1	1	1	0	1	0	1	1	1	1	1	0	1	1	0	42.6667
460	2	76	1	1	1	0	0	1.44	52.5	25.3183	54	55.45	0.09	1.62	1.75166	0.0374265	0.418301	2	1	1	1	0	0	1	0	1	1	0	1	0	2	1	1	0	0	1	0	1	1	1	1	0	0	1	1	13.1667
461	1	56	1	0	0	0	0	1.65	65	23.8751	137	0.27	1.58	2.64	0.103804	0.41162	0.561101	0	0	0	0	0	0	1	0	1	1	0	1	0	1	0	1	0	1	1	1	1	1	1	1	0	0	0	0	42.2667
462	1	69	1	1	0	0	0	1.67	72.5	25.9959	123	1.86	10.51	0.96	0.456366	1.06108	0.292256	2	1	0	0	0	0	1	1	1	1	0	0	0	1	0	1	0	1	0	0	1	1	1	1	0	0	0	0	42
463	1	34	0	0	0	0	0	1.77	86	27.4506	79	1.49	1.73	2.52	0.396199	0.436163	0.546543	2	1	1	0	0	0	1	0	1	1	1	1	0	1	0	1	1	0	0	1	1	1	1	1	0	0	1	0	42.2
464	2	54	1	1	0	0	0	1.61	56	21.6	109	0.57	4.5	0.86	0.1959	0.740363	0.269513	1	0	1	0	0	0	1	0	0	1	0	1	0	1	1	1	0	1	1	0	1	1	1	1	0	0	1	1	27.9333
465	1	77	1	0	0	0	0	1.63	49.5	18.6307	124	4.19	42.36	1.05	0.715167	1.63709	0.311754	0	0	0	0	1	0	1	1	1	1	1	0	0	1	1	1	1	0	1	0	1	1	1	1	1	1	0	1	39.93
466	2	58	1	1	1	0	0	1.62	70	26.6728	87	0.98	1000	1.45	0.296665	3.00043	0.389166	2	1	1	0	1	0	1	1	0	1	0	1	0	1	1	1	1	1	1	1	1	1	1	1	0	1	0	1	27.07
467	1	67	1	0	0	0	0	1.72	54	18.2531	123	3.22	7.19	9.98	0.625312	0.913284	1.0406	1	0	0	0	0	1	0	1	0	1	1	0	1	2	1	1	1	1	0	1	1	1	0	1	0	1	0	0	42.0667
468	1	59	1	0	0	0	0	1.7	82	28.3737	138	1.78	2.17	5.34	0.444045	0.501059	0.802089	3	1	0	0	0	0	0	1	0	2	0	1	1	1	0	0	0	0	1	1	0	0	1	1	0	0	1	1	38.1667
469	1	60	1	1	0	0	0	1.61	73	28.1625	149	0.99	2.39	0.78	0.298853	0.5302	0.25042	3	1	0	0	0	0	1	1	0	1	0	1	0	1	0	0	0	0	1	1	1	1	1	1	0	0	0	0	42.1667
470	1	46	0	0	0	0	0	1.75	74	24.1633	141	1.01	4.87	2.36	0.303196	0.768638	0.526339	2	1	0	0	0	0	0	0	0	1	1	0	0	1	0	0	0	0	0	1	1	1	1	1	1	1	0	0	42.1667
471	2	69	1	0	0	0	0	1.56	60	24.6548	97	1.96	4.48	1.01	0.471292	0.738781	0.303196	2	1	1	0	0	0	1	1	1	2	1	1	1	1	0	1	0	0	0	1	1	1	1	1	0	1	1	0	41.7
472	2	37	0	0	0	0	0	1.58	54	21.6311	108	0.68	208.23	0.95	0.225309	2.32062	0.290035	0	0	1	0	1	0	1	1	0	1	1	0	0	1	1	1	1	1	0	0	1	1	1	1	0	1	1	0	41.8
473	2	49	0	0	0	0	0	1.56	46	18.902	95	2.56	0.09	1.3	0.55145	0.0374265	0.361728	0	0	1	0	0	0	0	0	0	1	1	1	0	1	0	0	0	0	1	1	1	1	1	1	0	0	0	0	41.7
474	2	39	0	0	0	0	1	1.55	55	22.8928	123	0.7	8.87	2.27	0.230449	0.994317	0.514548	0	0	0	0	0	0	1	0	0	1	1	0	0	1	0	0	0	0	0	0	1	0	1	1	0	1	1	1	36.73
475	1	59	1	0	0	0	0	1.58	47.5	19.0274	57	6.2	7.01	2.13	0.857332	0.903633	0.495544	0	0	1	1	0	0	1	0	0	2	0	1	0	1	0	0	0	0	0	1	1	1	1	1	0	0	1	0	41.4
476	1	75	1	1	1	0	0	1.67	62	22.231	135	39.81	24.62	3.53	1.61077	1.40858	0.656098	0	0	0	1	0	0	1	0	1	1	1	1	0	1	1	1	0	1	1	0	1	1	1	1	0	1	0	0	41.6
477	1	76	1	0	0	0	0	1.68	72	25.5102	92	2.28	9.4	2.06	0.515874	1.01703	0.485721	2	1	1	0	0	0	0	0	0	1	0	1	1	1	1	1	0	1	1	1	1	1	1	1	0	0	1	0	41.4333
478	1	55	1	0	0	0	0	1.75	65	21.2245	129	1.16	5.62	0.95	0.334454	0.820858	0.290035	0	0	0	0	0	0	1	1	0	1	1	1	0	1	0	0	0	0	1	0	1	1	1	1	0	0	0	0	41.5
479	1	49	0	0	1	0	0	1.66	70	25.4028	69	2.94	1.27	1.56	0.595496	0.356026	0.40824	2	1	1	0	0	0	1	0	0	1	0	1	0	1	1	1	0	1	1	1	1	1	1	1	0	0	0	1	29.23
480	2	69	1	0	0	0	0	1.48	42.5	19.4028	112	2.79	8.73	0.91	0.578639	0.988113	0.281033	0	0	0	0	0	0	1	0	0	1	0	0	0	0	0	0	0	0	0	1	1	1	1	1	0	1	1	0	41.3667
481	2	69	1	1	0	0	0	1.62	58	22.1003	70	37.61	6.24	0.81	1.5867	0.859739	0.257679	0	0	1	1	0	0	1	1	0	1	1	1	0	1	0	0	0	0	1	1	1	1	1	1	0	0	0	0	41.4667
482	1	54	1	0	0	0	0	1.76	80	25.8264	145	4.07	0.18	0.86	0.705008	0.071882	0.269513	2	1	0	0	0	0	1	1	0	1	0	0	0	1	1	1	0	0	1	1	1	1	1	1	0	0	1	0	41.0667
483	2	52	1	0	0	0	0	1.68	63	22.3214	132	8.3	10.96	4.54	0.968483	1.07773	0.74351	0	0	0	1	0	0	1	0	0	1	1	0	0	1	1	1	0	1	1	0	1	1	1	1	0	1	0	0	41.3333
484	1	46	0	1	0	0	1	1.72	85	28.7317	136	2.23	1000	4.28	0.509203	3.00043	0.722634	3	1	0	0	1	0	1	0	1	1	2	0	1	2	1	1	1	1	1	1	1	0	1	1	1	1	0	1	36.97
485	2	47	0	0	0	0	0	1.52	48	20.7756	123	6.72	13.47	0.12	0.887617	1.16047	0.049218	0	0	0	1	0	0	1	1	0	0	1	0	0	1	1	1	0	1	1	0	1	1	1	1	0	0	0	0	40.4
486	1	70	1	1	0	0	0	1.7	71	24.5675	173	9.45	4.29	2.43	1.01912	0.723456	0.535294	2	1	0	1	0	0	1	0	0	1	1	0	0	1	0	0	0	0	0	0	1	1	1	1	0	1	1	0	41.1333
487	2	67	1	1	0	0	0	1.58	64	25.6369	115	4.61	4.82	3.42	0.748963	0.764923	0.645422	2	1	0	0	0	0	1	1	0	0	0	0	0	1	0	0	0	0	0	0	1	1	1	1	0	0	1	0	41.0333
488	1	68	1	0	0	0	0	1.76	81	26.1493	136	2.22	7.32	1.78	0.507856	0.920123	0.444045	2	1	0	0	0	0	1	0	0	1	1	1	0	1	0	0	0	0	1	0	1	1	1	1	0	0	1	0	29.7
489	2	45	0	0	0	0	0	1.65	60	22.0386	81	4.34	46.41	2.08	0.727541	1.67587	0.488551	0	0	1	0	1	0	1	0	0	1	0	1	0	1	1	1	0	1	1	0	1	1	1	1	0	1	1	1	33.13
490	2	58	1	0	0	0	0	1.53	49	20.9321	123	4.45	80.21	2.52	0.736397	1.90961	0.546543	0	0	0	0	1	0	1	0	0	1	0	0	0	1	0	0	0	0	0	1	1	1	1	1	0	0	0	0	41.0667
491	1	68	1	0	0	0	0	1.6	72	28.125	136	2.11	49.18	0.92	0.49276	1.70053	0.283301	3	1	0	0	1	0	0	0	1	1	1	1	0	1	1	1	0	1	0	1	1	1	1	1	0	0	1	0	40.8667
492	1	40	0	0	0	0	0	1.75	85	27.7551	142	2.73	8.54	9.6	0.571709	0.979548	1.02531	2	1	0	0	0	1	1	1	0	0	0	1	0	1	0	1	0	0	0	0	1	1	1	1	0	0	1	0	40.8333
493	2	61	1	0	0	0	0	1.6	60	23.4375	56	375.68	34.74	5.89	2.57597	1.55315	0.838219	0	0	1	1	0	0	1	0	0	2	0	0	0	1	1	1	0	0	0	0	1	1	1	1	0	0	1	0	40.8
494	2	53	1	0	0	0	0	1.55	50	20.8117	86	1.64	16.04	2.27	0.421604	1.23147	0.514548	0	0	1	0	0	0	1	0	0	1	0	0	0	2	0	1	0	0	1	0	1	1	1	1	0	1	0	0	40.9
495	1	42	0	0	0	0	0	1.76	72	23.2438	161	2.51	3.24	1.44	0.545307	0.627366	0.38739	0	0	0	0	0	0	1	1	0	2	1	1	0	1	0	0	0	0	0	1	1	1	1	1	0	0	0	1	37.47
496	1	48	0	0	1	0	0	1.6	68	26.5625	133	5.7	20.1	2.7	0.826075	1.32428	0.568202	2	1	0	1	0	0	1	0	0	1	0	0	0	1	1	1	0	0	1	0	1	1	1	1	0	0	1	0	40.37
497	2	42	0	0	0	0	0	1.57	50	20.2848	86	563.7	118.89	0.58	2.75182	2.07878	0.198657	0	0	1	1	1	0	0	0	1	1	0	0	0	2	1	1	0	1	1	0	1	1	1	1	0	0	1	1	40.6
498	1	59	1	1	0	0	0	1.725	66	22.1802	87	3.22	6.15	1.24	0.625312	0.854306	0.350248	0	0	1	0	0	0	1	0	1	1	0	0	0	0	1	1	0	1	1	0	1	1	1	1	0	0	0	0	40.6333
499	2	54	1	1	1	0	0	1.52	74	32.0291	76	23.59	1000	12.74	1.39076	3.00043	1.13799	3	1	1	1	1	1	1	0	1	2	1	1	1	1	1	1	0	0	1	1	1	1	1	1	0	0	0	0	40.3333
500	1	53	1	1	0	0	0	1.6	60	23.4375	112	3.39	5.96	4	0.642465	0.842609	0.69897	0	0	1	0	0	0	1	1	0	1	1	1	0	1	0	0	0	0	0	1	1	1	1	1	0	0	0	0	40.3667
501	1	66	1	1	0	0	0	1.68	65	23.03	163	0.93	0.84	8.3	0.285557	0.264818	0.968483	0	0	0	0	0	1	1	1	1	1	0	0	0	0	0	0	0	0	0	1	1	1	1	1	0	0	0	0	40.3667
502	2	54	1	0	0	0	0	1.53	61.5	26.2719	149	25.95	73.52	4.29	1.43056	1.87227	0.723456	2	1	0	1	1	0	1	1	0	0	0	0	0	2	0	0	0	0	0	1	1	1	1	1	0	0	0	0	40.5333
503	1	51	1	0	0	0	0	1.67	71	25.4581	135	3.2	0.27	5.19	0.623249	0.103804	0.791691	2	1	0	0	0	0	1	0	1	2	1	1	0	1	0	1	0	0	0	1	1	1	1	1	0	1	0	0	40.2
504	1	54	1	0	0	0	0	1.75	65	21.2245	89	2.47	1.31	1.46	0.540329	0.363612	0.390935	0	0	1	0	0	0	1	0	1	1	1	0	0	1	0	1	0	0	1	0	1	1	1	1	0	0	1	0	39.4
505	1	65	1	1	1	1	0	1.7	72.5	25.0865	95	4.9	0.25	1.77	0.770852	0.09691	0.44248	2	1	1	0	0	0	1	0	0	2	0	0	0	1	0	0	0	0	0	1	1	1	1	1	0	1	0	0	40.3
506	2	59	1	0	0	0	0	1.56	62	25.4767	147	49.28	33.48	4.53	1.7014	1.53757	0.742725	2	1	0	1	0	0	0	1	0	1	1	0	0	1	0	0	0	0	0	1	1	1	1	1	0	0	0	0	40.5667
507	1	65	1	0	0	0	0	1.58	58.5	23.4337	132	4.09	11.16	0.78	0.706718	1.08493	0.25042	0	0	0	0	0	0	0	0	0	0	0	0	0	1	0	0	0	0	0	0	1	1	1	1	0	0	1	0	40.2333
508	1	52	1	1	0	0	0	1.77	85	27.1314	161	5.05	68.84	0.8	0.781755	1.8441	0.255273	2	1	0	1	1	0	0	0	1	1	0	0	0	1	1	1	0	0	0	1	1	1	1	1	0	0	0	0	40.1667
509	2	36	0	0	0	0	0	1.6	55	21.4844	79	0.94	18.45	2.55	0.287802	1.28892	0.550228	0	0	1	0	0	0	1	0	0	1	0	0	0	1	1	1	0	0	1	0	1	1	1	1	0	0	1	0	40.3
510	2	65	1	1	0	0	0	1.6	55	21.4844	126	2.88	4.05	0.94	0.588832	0.703291	0.287802	0	0	0	0	0	0	1	0	0	1	0	1	0	1	1	1	1	0	1	1	1	1	1	1	0	0	0	0	40.1667
511	1	63	1	0	0	1	0	1.69	60	21.0077	83	3.2	9.19	2.32	0.623249	1.00817	0.521138	0	0	1	0	0	0	1	1	0	2	0	1	1	1	0	0	0	0	0	1	1	1	0	1	0	1	0	0	39.9667
512	2	54	1	0	0	0	0	1.62	50	19.052	108	1.32	3.51	0.5	0.365488	0.654177	0.176091	0	0	1	0	0	0	1	1	0	1	0	0	0	1	0	0	0	0	0	0	1	1	1	1	0	0	1	0	40.1333
513	1	55	1	0	0	0	0	1.59	61	24.1288	132	2.68	5.02	1.98	0.565848	0.779596	0.474216	2	1	0	0	0	0	1	0	0	1	0	0	0	1	0	0	0	0	0	0	1	1	1	1	0	1	1	0	39.7667
514	1	56	1	1	1	0	0	1.74	69	22.7903	123	2.25	1.23	1.14	0.511883	0.348305	0.330414	0	0	0	0	0	0	1	0	0	2	1	1	0	1	1	1	1	0	0	0	1	1	1	1	0	1	0	0	39.9333
515	2	50	1	0	0	0	0	1.65	60	22.0386	130	5.38	20.75	1.64	0.804821	1.33746	0.421604	0	0	0	1	0	0	0	0	0	2	0	0	0	2	1	1	0	0	1	1	1	1	1	1	0	1	1	1	32.2667
516	1	59	1	0	0	0	0	1.76	86	27.7634	135	1.43	2.17	2.81	0.385606	0.501059	0.580925	2	1	0	0	0	0	1	1	1	2	0	1	0	1	1	1	1	1	1	1	1	1	1	1	0	0	1	1	22.1667
517	2	52	1	0	0	0	0	1.51	44	19.2974	93	1.48	35.04	2.84	0.394452	1.55678	0.584331	0	0	1	0	0	0	0	0	1	2	1	1	1	1	0	1	0	0	1	1	1	1	1	1	0	0	1	0	39.6
518	1	65	1	0	0	0	0	1.67	52.5	18.8246	119	12.24	33.99	2.01	1.12189	1.54394	0.478566	0	0	1	1	0	0	1	0	0	1	1	0	0	0	0	1	0	0	0	1	1	1	1	1	0	0	0	0	39.7667
519	1	72	1	1	0	0	0	1.68	70.5	24.9787	120	3.24	1.82	1.51	0.627366	0.450249	0.399674	2	1	0	0	0	0	1	0	0	1	0	0	0	2	1	1	0	0	1	1	1	1	1	1	0	0	0	0	39.7
520	2	50	1	0	0	0	0	1.58	57	22.8329	108	2.82	293.62	2.88	0.582063	2.46926	0.588832	0	0	1	0	1	0	1	0	0	1	0	0	1	1	1	1	0	1	1	1	1	1	1	1	0	1	0	0	39.6667
521	1	28	0	0	0	0	0	1.61	42	16.2031	95	2.6	3.84	21.54	0.556303	0.684845	1.35295	1	0	1	0	0	1	0	1	0	1	1	1	0	0	0	0	0	0	0	0	1	1	1	1	0	1	1	0	39.7
522	2	82	1	1	1	1	0	1.51	50	21.9289	81	2.12	32.78	2.63	0.494155	1.52866	0.559907	0	0	1	0	0	0	1	1	1	2	1	1	0	1	1	1	0	1	1	1	0	0	1	1	0	1	1	0	39.6333
523	1	51	1	0	0	0	0	1.65	59	21.6713	124	1.39	9.35	2.5	0.378398	1.01494	0.544068	0	0	0	0	0	0	1	0	0	1	0	0	0	1	0	1	0	0	0	1	1	1	1	1	0	0	0	0	39.4667
524	2	56	1	0	0	0	0	1.62	55	20.9572	92	22.13	1000	2.05	1.36418	3.00043	0.4843	0	0	1	1	1	0	1	1	1	2	0	1	0	1	1	1	1	1	1	0	1	1	1	1	1	0	1	1	33.17
525	2	34	0	0	0	0	0	1.58	68	27.2392	125	1.64	6.39	1	0.421604	0.868644	0.30103	2	1	0	0	0	0	1	0	0	1	1	0	0	1	1	1	0	0	1	1	1	1	1	1	0	0	1	1	31.23
526	1	51	1	0	0	0	0	1.7	58	20.0692	147	3.62	17.98	1.57	0.664642	1.2783	0.409933	0	0	0	0	0	0	1	1	0	1	0	1	1	1	1	1	0	0	1	0	1	1	1	1	0	0	1	0	39.3667
527	1	56	1	1	0	0	0	1.76	75	24.2123	144	4.48	3.05	4.92	0.738781	0.607455	0.772322	2	1	0	0	0	0	0	1	0	1	1	0	0	2	0	0	0	0	0	1	1	1	1	1	0	0	0	0	38.7667
528	1	52	1	0	0	0	0	1.71	69	23.597	82	1.13	4.59	3.26	0.32838	0.747412	0.62941	0	0	1	0	0	0	0	1	0	1	1	1	0	1	0	0	0	0	1	0	1	0	1	1	0	1	1	0	39.4
529	1	72	1	1	0	1	0	1.7	86	29.7578	119	1.32	8.94	18.36	0.365488	0.997386	1.28691	3	1	1	0	0	1	0	0	0	0	1	0	0	1	0	1	0	0	1	1	1	1	1	1	0	0	1	0	39.1333
530	2	66	1	0	0	0	0	1.62	77.5	29.5306	128	1.25	8.66	1.34	0.352183	0.984977	0.369216	3	1	0	0	0	0	1	0	0	1	1	0	0	1	0	0	0	0	0	1	1	1	1	1	0	1	1	0	39.1333
531	1	59	1	1	0	1	0	1.69	87	30.4611	148	1.11	8.91	0.93	0.324282	0.996074	0.285557	3	1	0	0	0	0	1	0	0	1	1	0	0	1	0	0	0	0	0	1	1	1	1	1	0	0	1	0	39.4
532	1	72	1	1	0	0	0	1.72	71	23.9995	138	8.99	20.19	5.75	0.999565	1.32613	0.829304	2	1	0	1	0	0	0	1	0	1	1	0	0	1	1	1	0	0	1	0	1	1	1	1	0	0	0	0	39.2
533	1	63	1	0	0	0	0	1.68	65	23.03	84	48.34	3.51	1.18	1.6932	0.654177	0.338456	0	0	1	1	0	0	1	0	0	2	1	1	0	1	0	0	0	0	1	1	1	1	1	1	0	0	0	0	39.1667
534	2	59	1	0	0	0	0	1.53	73	31.1846	133	2.34	2.46	2.24	0.523746	0.539076	0.510545	3	1	0	0	0	0	1	0	1	0	1	0	0	1	0	1	0	0	0	0	1	1	1	1	0	0	0	0	40.5333
535	1	35	0	0	0	0	0	1.68	71	25.1559	150	1.7	22.34	3.05	0.431364	1.3681	0.607455	2	1	0	0	0	0	1	1	0	2	1	0	0	1	0	0	0	0	0	0	1	1	1	1	0	1	1	0	39.2
536	1	46	0	0	0	0	0	1.69	69	24.1588	134	1.28	25.81	4.81	0.357935	1.4283	0.764176	2	1	0	0	0	0	0	1	0	2	0	0	0	1	1	1	0	1	1	0	1	1	1	1	0	0	0	0	39.33
537	2	42	0	0	0	0	0	1.56	46	18.902	109	1.78	17.66	1.58	0.444045	1.27091	0.41162	0	0	1	0	0	0	0	0	0	2	1	1	0	1	0	0	1	0	1	0	0	1	1	1	0	0	1	0	39.2
538	2	79	1	1	1	0	0	1.58	55	22.0317	98	1.76	5.26	1.07	0.440909	0.796574	0.31597	0	0	1	0	0	0	1	0	0	1	1	1	0	1	0	0	0	0	0	0	1	1	1	1	0	0	0	0	39.2667
539	1	30	0	0	0	0	0	1.68	65.73	23.2887	130	4.01	4.4	2.16	0.699838	0.732394	0.499687	0	0	0	0	0	0	0	0	0	1	1	1	0	1	0	0	1	0	0	0	1	1	1	1	0	0	1	0	38.4667
540	1	61	1	0	0	0	0	1.68	65	23.03	129	3.45	0.34	8.5	0.64836	0.127105	0.977724	0	0	0	0	0	1	1	1	0	1	1	1	0	1	0	0	0	0	1	1	0	0	1	1	0	0	1	0	39
541	1	56	1	0	0	0	0	1.64	64	23.7954	144	1.64	4.78	2.72	0.421604	0.761928	0.570543	0	0	0	0	0	0	0	0	0	2	0	0	1	1	1	1	0	0	1	0	1	1	1	1	0	0	0	1	22.4333
542	2	45	0	0	0	0	0	1.74	71	23.4509	130	1.63	27.68	1.59	0.419956	1.45758	0.4133	0	0	0	0	0	0	0	0	0	1	0	1	1	1	1	1	0	1	1	0	1	1	1	1	0	0	0	0	39.1667
543	1	69	1	1	1	0	0	1.63	70	26.3465	76	2.66	0.21	6.38	0.563481	0.0827854	0.868056	2	1	1	0	0	0	1	1	0	2	1	0	1	1	0	0	0	0	0	1	1	1	0	0	0	0	0	0	38.9
544	1	65	1	0	1	0	0	1.65	65	23.8751	150	12.18	27.19	3	1.11992	1.4501	0.60206	0	0	0	1	0	0	1	0	0	1	0	0	0	1	1	1	0	0	1	0	1	1	1	1	0	0	1	0	39.1667
545	1	48	0	1	0	0	0	1.82	80	24.1517	155	1.19	3.42	3.82	0.340444	0.645422	0.683047	2	1	0	0	0	0	1	1	0	2	1	0	0	1	0	0	0	0	0	1	0	0	1	1	0	1	1	1	35.77
546	2	52	1	0	0	0	0	1.58	48	19.2277	89	0.58	6.66	0.9	0.198657	0.884229	0.278754	0	0	1	0	0	0	1	0	0	1	0	0	0	1	1	1	0	0	0	0	1	1	1	1	0	0	1	0	38.4667
547	1	53	1	0	0	0	0	1.7	65	22.4913	106	11.67	58.49	1.29	1.10278	1.77444	0.359835	0	0	1	1	1	0	1	1	1	2	0	1	0	1	1	1	0	0	1	1	1	1	1	1	0	0	1	1	21.8
548	2	73	1	1	0	0	1	1.58	90	36.0519	106	1.74	3.22	0.98	0.437751	0.625312	0.296665	3	1	1	0	0	0	1	0	0	1	0	0	0	1	0	0	0	0	0	0	1	1	1	1	0	1	0	0	38.5667
549	1	67	1	1	1	0	0	1.68	55.5	19.6641	103	0.98	4.76	1.5	0.296665	0.760422	0.39794	0	0	1	0	0	0	1	1	0	2	0	0	0	1	0	0	0	0	1	1	1	1	1	1	1	1	1	1	19.2667
550	1	59	1	1	0	0	0	1.64	71	26.398	142	7.82	10.48	1.77	0.945469	1.05994	0.44248	2	1	0	1	0	0	1	1	0	1	0	1	0	1	1	1	0	0	1	0	1	1	1	1	0	0	1	0	38.8
551	1	55	1	0	0	0	0	1.56	65	26.7094	127	36.71	139.35	2.21	1.57646	2.14721	0.506505	2	1	0	1	1	0	0	1	1	1	0	1	0	2	1	1	0	0	0	1	1	1	1	1	1	0	1	0	38.0333
552	1	62	1	0	0	0	0	1.6	49	19.1406	137	82.12	101.69	2.9	1.91971	2.01153	0.591065	0	0	0	1	1	0	1	1	1	1	1	0	0	1	0	1	0	0	1	1	1	1	1	1	0	0	0	0	38.6667
553	1	85	1	0	0	0	0	1.635	67.9	25.4	138	9.98	38.36	1.2	1.0406	1.59506	0.342423	2	1	0	1	1	0	1	0	0	1	1	0	0	1	1	1	0	0	0	1	1	1	1	1	0	0	0	0	38.3
554	2	72	1	0	0	0	0	1.5	63	28	107	13.45	18.91	6.58	1.15987	1.29907	0.879669	3	1	1	1	0	0	0	0	1	1	1	1	0	1	1	1	0	1	1	1	1	1	1	1	0	1	0	0	38.6667
555	1	60	1	1	0	0	0	1.7	74	25.6055	115	2.15	181.67	1.36	0.498311	2.26167	0.372912	2	1	1	0	1	0	1	0	1	2	1	1	0	1	0	1	0	0	1	0	1	1	1	1	0	1	0	1	23.7667
556	2	77	1	1	0	0	0	1.51	51	22.3674	137	6.45	5.97	4.53	0.872156	0.843233	0.742725	0	0	0	1	0	0	1	0	0	1	1	0	0	1	1	1	0	0	0	1	1	1	1	1	0	0	1	0	38.5
557	1	32	0	0	0	0	0	1.7	52	17.9931	130	1.89	1.84	1.06	0.460898	0.453318	0.313867	1	0	0	0	0	0	0	1	0	1	0	1	0	1	0	0	0	0	1	1	0	0	1	1	0	1	1	1	32.67
558	2	59	1	0	0	0	0	1.56	59.5	24.4494	120	3.55	12.58	13.82	0.658011	1.1329	1.17085	2	1	0	0	0	1	1	1	0	1	1	0	1	1	0	0	0	0	1	1	1	1	1	1	0	0	1	0	38.6667
559	2	54	1	0	0	0	0	1.56	43	17.6693	109	2.28	4.65	4.41	0.515874	0.752048	0.733197	1	0	1	0	0	0	0	0	0	1	0	1	0	2	0	0	0	1	1	1	1	1	1	1	0	0	1	0	38.5333
560	1	64	1	0	1	0	0	1.55	49	20.3954	105	26.66	0.09	3.89	1.44185	0.0374265	0.689309	0	0	1	1	0	0	1	0	1	1	1	1	0	1	0	1	0	0	0	1	1	1	1	1	0	1	1	1	38.5
561	1	71	1	1	0	0	0	1.71	70	23.939	138	1.95	6.06	19.18	0.469822	0.848805	1.30492	0	0	0	0	0	1	1	0	0	2	1	0	0	2	0	0	0	0	0	1	1	1	1	1	0	0	1	0	38.3
562	1	54	1	0	0	0	0	1.71	77	26.3329	130	5.79	0.19	1.24	0.83187	0.075547	0.350248	2	1	0	1	0	0	0	0	0	1	1	0	0	1	0	0	0	0	1	1	1	1	1	1	0	0	1	0	38.4667
563	1	59	1	0	0	0	0	1.7	70	24.2215	125	1.3	0.07	30.82	0.361728	0.0293838	1.5027	2	1	0	0	0	1	1	1	0	2	1	1	0	1	0	0	0	0	0	0	1	1	1	1	0	0	1	0	38.3333
564	1	53	1	0	0	0	0	1.7	61	21.1073	108	1.64	6.56	1.13	0.421604	0.878522	0.32838	0	0	1	0	0	0	1	1	0	2	1	1	0	1	1	1	0	0	1	1	1	1	1	1	0	0	0	1	31.43
565	2	39	0	0	0	0	0	1.63	52.5	19.7599	114	1.39	10.97	1.02	0.378398	1.07809	0.305351	0	0	0	0	0	0	0	1	0	2	0	0	0	1	0	1	0	1	1	0	1	1	1	1	0	0	0	0	38.2333
566	1	64	1	0	0	0	0	1.6	68	26.5625	128	3.14	64.97	17.86	0.617	1.81935	1.27554	2	1	0	0	1	1	1	1	0	1	0	0	0	1	0	0	1	0	1	0	1	1	1	1	0	0	1	0	38
567	2	51	1	0	0	0	0	1.57	69	27.993	71	28.2	9.62	2.04	1.46538	1.02612	0.482874	2	1	1	1	0	0	1	1	0	2	0	1	1	2	0	0	0	0	1	0	1	1	1	1	0	0	1	0	37.9
568	1	53	1	1	0	0	0	1.7	108	37.3702	69	42.59	23.62	3	1.63939	1.39129	0.60206	3	1	1	1	0	0	0	0	0	0	1	1	0	1	0	0	0	0	0	0	1	1	1	1	0	1	0	0	37.9333
569	1	60	1	0	0	0	0	1.72	67	22.6474	123	3.26	5.86	1.4	0.62941	0.836324	0.380211	0	0	0	0	0	0	0	0	0	1	0	0	0	1	0	0	0	0	0	0	1	1	1	1	0	0	0	0	38.2
570	1	81	1	0	0	0	0	1.7	53	18.3391	136	7	0.32	7.31	0.90309	0.120574	0.919601	1	0	0	1	0	1	0	1	0	1	0	1	0	1	0	1	0	0	0	0	1	1	1	1	0	1	1	1	30.9667
571	1	55	1	1	0	0	1	1.72	93	31.4359	141	2.86	6.31	1.04	0.586587	0.863917	0.30963	3	1	0	0	0	0	1	0	0	1	0	0	0	1	1	1	0	0	1	0	1	1	1	1	0	0	1	0	38.0667
572	1	43	0	0	0	0	0	1.68	63	22.3214	123	9.01	550.26	2.26	1.00043	2.74136	0.513218	0	0	0	1	1	0	0	0	1	1	0	0	0	2	1	1	0	1	1	0	1	1	1	1	0	0	0	1	35.87
573	1	62	1	0	0	0	0	1.72	60	20.2812	149	3.61	2.06	0.86	0.663701	0.485721	0.269513	0	0	0	0	0	0	1	1	1	1	1	0	0	1	0	0	0	0	0	1	0	0	1	1	0	1	1	1	35.3667
574	2	59	1	0	0	0	0	1.53	58	24.7768	116	2.44	9.08	1.29	0.536558	1.00346	0.359835	2	1	0	0	0	0	1	1	0	1	1	0	0	1	0	0	0	1	1	0	1	1	1	1	0	0	1	0	38.0667
575	1	47	0	0	0	0	0	1.695	72	25.0607	146	1.53	6.99	1.33	0.403121	0.902547	0.367356	2	1	0	0	0	0	1	1	0	2	0	1	0	2	0	0	0	0	0	1	0	0	1	1	0	1	0	1	35.83
576	2	42	0	0	0	0	0	1.68	60	21.2585	91	0.78	20.15	2.76	0.25042	1.32531	0.575188	0	0	1	0	0	0	0	1	1	1	0	1	0	1	1	1	0	0	0	0	1	1	1	1	0	1	0	1	37.8
577	1	73	1	0	0	0	0	1.7	60	20.7612	97	2.72	2.61	1.82	0.570543	0.557507	0.450249	0	0	1	0	0	0	1	1	0	1	1	1	0	1	0	0	0	0	0	1	1	1	1	1	0	0	0	0	37.7667
578	2	58	1	0	0	0	0	1.57	49	19.8791	114	1.07	2.13	5.93	0.31597	0.495544	0.840733	0	0	0	0	0	0	0	0	0	1	1	0	0	1	0	0	0	0	0	0	1	1	1	1	0	0	1	0	37.4
579	1	77	1	1	1	0	0	1.7	68	23.5294	126	14.46	3.99	0.97	1.18921	0.698101	0.294466	0	0	0	1	0	0	1	0	0	1	1	1	0	1	0	1	0	0	1	0	1	1	1	1	0	1	0	0	37.3
580	2	49	0	0	0	0	0	1.55	52.5	21.8522	110	1.81	26.33	1.2	0.448706	1.43664	0.342423	0	0	0	0	0	0	1	1	1	2	0	0	0	1	1	1	0	0	1	0	1	1	1	1	0	0	1	1	26.1333
581	1	44	0	0	0	0	0	1.73	65.8	21.9854	136	8.76	0.14	98	0.98945	0.0569049	1.99564	0	0	0	1	0	1	1	0	1	2	1	0	0	1	0	1	0	0	0	0	1	1	1	1	0	0	0	0	38.5667
582	1	50	1	0	0	0	0	1.63	58	21.83	116	1.03	2.45	4	0.307496	0.537819	0.69897	0	0	1	0	0	0	0	0	1	2	1	0	0	1	0	1	0	0	1	0	1	1	1	1	0	0	0	1	30.93
583	2	68	1	0	1	0	0	1.6	57	22.2656	123	80.37	386.56	5.44	1.91046	2.58834	0.808886	0	0	0	1	1	0	1	0	0	1	0	1	0	1	0	0	0	0	0	0	1	1	1	1	0	0	0	1	29.6667
584	2	82	1	0	0	0	0	1.5	35	15.5556	92	47.26	19.39	37.69	1.68359	1.30942	1.5876	1	0	1	1	0	1	1	0	0	2	1	1	0	1	0	0	0	0	0	1	0	0	1	1	1	0	1	1	28.1333
585	1	57	1	0	0	0	0	1.65	52	19.1001	114	10.58	0.39	70.8	1.06371	0.143015	1.85612	0	0	1	1	0	1	1	1	0	2	0	1	1	1	0	0	1	0	1	1	0	0	1	1	0	0	0	1	34.5
586	1	53	1	0	0	0	0	1.65	82.5	30.303	154	1.14	1.88	1.46	0.330414	0.459392	0.390935	3	1	0	0	0	0	1	0	0	1	1	0	0	1	0	0	0	0	0	1	1	1	1	1	0	0	1	0	37.8
587	2	74	1	0	0	0	0	1.5	55	24.4444	113	2.34	8.97	0.75	0.523746	0.998695	0.243038	2	1	0	0	0	0	1	0	0	1	1	0	0	1	1	1	0	0	0	0	1	1	1	1	0	0	1	0	37.6333
588	1	61	1	1	0	0	0	1.58	64	25.6369	65	82.3	8.18	0.87	1.92065	0.962843	0.271842	2	1	1	1	0	0	1	0	0	2	1	0	0	1	0	0	0	0	0	0	1	1	1	1	0	0	0	0	37.3
589	2	61	1	1	0	0	0	1.48	51.5	23.5117	119	9.12	5.76	1.92	1.00518	0.829947	0.465383	0	0	0	1	0	0	1	0	0	1	1	0	0	1	0	0	0	0	0	0	1	1	1	1	0	0	0	0	36.0667
590	2	50	1	0	0	0	0	1.61	63	24.3046	101	0.78	3.4	9.04	0.25042	0.643453	1.00173	2	1	1	0	0	1	1	0	0	1	1	1	0	1	1	1	0	0	0	0	1	1	1	1	0	1	0	0	37.3
591	1	59	1	0	0	0	0	1.6	54	21.0938	114	287.97	0.47	19.9	2.46085	0.167317	1.32015	0	0	1	1	0	1	0	1	0	2	1	1	0	1	1	1	0	0	0	1	1	1	1	1	0	0	0	0	36.7
592	1	43	0	0	0	0	0	1.68	64	22.6757	147	2.89	2.55	1.5	0.58995	0.550228	0.39794	0	0	0	0	0	0	1	0	0	2	1	0	0	1	0	0	0	0	0	1	1	1	1	1	1	0	0	0	36.6667
593	2	83	1	1	1	0	0	1.52	50	21.6413	96	15.57	22.16	2.28	1.21932	1.36474	0.515874	0	0	1	1	0	0	1	0	0	1	1	0	0	2	0	0	0	0	0	0	1	1	1	1	1	1	1	1	34.6
594	2	71	1	0	0	0	0	1.58	60	24.0346	80	2.34	3.98	1.5	0.523746	0.697229	0.39794	2	1	1	0	0	0	1	0	0	2	1	1	1	1	0	0	0	0	0	1	1	1	1	1	0	0	0	0	35.9333
595	1	72	1	0	0	0	0	1.7	65	22.4913	103	81.37	32.76	5.21	1.91577	1.5284	0.793092	0	0	1	1	0	0	1	1	0	1	0	0	0	1	0	0	0	0	0	0	1	1	1	1	0	0	0	0	36.3
596	1	58	1	0	1	0	0	1.7	66	22.8374	152	2.04	5.05	5.54	0.482874	0.781755	0.815578	0	0	0	0	0	0	1	0	0	1	0	1	0	1	1	1	1	0	1	1	1	1	1	1	0	1	1	0	36.3333
597	1	75	1	0	0	0	0	1.65	59	21.6713	111	5.54	21.98	1.71	0.815578	1.36135	0.432969	0	0	1	1	0	0	1	0	0	1	0	0	0	1	0	0	0	0	0	1	1	1	1	1	0	1	0	1	27.3333
598	1	58	1	1	1	0	0	1.74	72	23.7812	118	2.97	5.01	1.91	0.598791	0.778874	0.463893	0	0	1	0	0	0	1	0	0	1	1	1	0	1	0	0	0	0	1	0	1	1	1	1	0	1	0	1	34.5
599	1	75	1	1	1	0	0	1.65	57.5	21.1203	75	43	26.75	1.5	1.64345	1.44326	0.39794	0	0	1	1	0	0	0	0	0	2	0	0	0	1	1	1	0	0	0	0	1	1	1	1	0	0	0	0	36.6667
600	2	44	0	0	0	0	0	1.65	63.5	23.3242	114	2.01	6.86	2	0.478566	0.895423	0.477121	0	0	0	0	0	0	1	1	0	1	0	0	0	1	0	0	0	0	0	0	1	1	1	1	0	0	0	0	36.3667
601	1	74	1	0	0	0	0	1.78	69.5	21.9354	125	1.38	2.55	2.83	0.376577	0.550228	0.583199	0	0	0	0	0	0	1	0	0	2	1	1	0	1	0	0	0	0	0	1	1	1	1	1	0	0	0	0	35.9
602	2	47	0	0	0	0	0	1.57	56	22.719	87	7.94	828.59	1.84	0.951338	2.91886	0.453318	0	0	1	1	1	0	1	1	0	2	1	1	0	1	1	1	0	0	0	0	1	1	1	1	0	0	0	1	32.4
603	2	71	1	0	0	0	0	1.53	44	18.7962	53	1.6	8.03	1.5	0.414973	0.955688	0.39794	0	0	1	0	0	0	1	0	0	2	0	1	1	1	1	1	0	0	0	0	1	1	1	1	1	0	1	0	36.1667
604	1	44	0	0	0	0	0	1.72	85	28.7317	142	5.32	3.35	1.5	0.800717	0.638489	0.39794	3	1	0	1	0	0	1	1	0	1	0	0	0	2	0	0	0	0	0	0	1	1	1	1	0	1	1	0	36.3667
605	1	63	1	0	1	0	0	1.7	56	19.3772	147	39.85	0.29	1.5	1.61119	0.11059	0.39794	0	0	0	1	0	0	1	0	1	1	0	0	0	1	1	1	0	0	0	1	1	1	1	1	0	0	1	0	35.7333
606	1	51	1	0	0	0	0	1.57	60	24.3418	146	2.16	7.55	1.5	0.499687	0.931966	0.39794	2	1	0	0	0	0	0	0	0	1	1	0	0	1	0	0	0	0	1	1	1	1	1	1	0	0	1	0	35.9
607	1	70	1	1	1	0	0	1.6	55	21.4844	91	2.91	22.4	1.5	0.592177	1.36922	0.39794	0	0	1	0	0	0	1	0	0	1	1	0	0	2	0	0	0	0	0	1	1	1	1	1	0	0	0	0	36.0667
608	1	57	1	1	1	0	0	1.7	72.5	25.0865	109	8.8	70.41	6.73	0.991226	1.85376	0.888179	2	1	1	1	1	0	1	1	0	2	1	0	1	1	1	1	1	0	1	0	1	1	1	1	0	0	1	1	21.8
609	1	65	1	1	1	0	0	1.65	52	19.1001	118	1.45	2.51	1.99	0.389166	0.545307	0.475671	0	0	1	0	0	0	1	1	0	1	0	0	0	0	1	1	0	0	0	1	1	1	1	1	0	0	0	0	36.0667
610	1	74	1	0	0	0	0	1.61	49	18.9036	132	56.8	20.76	12.2	1.76193	1.33766	1.12057	0	0	0	1	0	1	1	1	0	1	0	0	0	1	0	0	0	0	0	1	1	1	1	1	0	1	1	0	36.2
611	1	47	0	0	0	0	0	1.68	68	24.093	123	1.65	1.46	1.5	0.423246	0.390935	0.39794	2	1	0	0	0	0	1	1	0	1	0	1	0	1	0	0	0	0	0	1	1	1	1	1	0	0	0	0	35.9667
612	1	64	1	0	0	0	0	1.65	66.5	24.4261	133	19.28	7.05	3.68	1.30707	0.905796	0.670246	2	1	0	1	0	0	1	0	0	1	0	0	0	1	0	1	0	0	0	0	1	1	1	1	0	0	1	0	35.9
613	1	48	0	0	0	0	0	1.7	78	26.9896	148	3.48	203.22	1.5	0.651278	2.3101	0.39794	2	1	0	0	1	0	0	1	0	2	0	1	0	1	0	0	0	0	0	1	1	1	1	0	0	1	0	1	32.03
614	2	53	1	0	0	0	0	1.52	48	20.7756	120	9.74	19.96	4.57	1.031	1.32139	0.745855	0	0	0	1	0	0	1	1	0	1	0	1	1	1	1	0	0	0	0	1	1	1	1	1	0	0	1	1	22.1667
615	1	65	1	0	0	0	0	1.68	61	21.6128	133	0.99	3.85	1.5	0.298853	0.685742	0.39794	0	0	0	0	0	0	1	1	0	1	1	0	0	1	0	0	0	0	0	1	1	1	1	1	0	0	0	0	36
616	2	58	1	0	0	0	0	1.56	46	18.902	119	6.03	19.47	0.13	0.846955	1.31112	0.0530784	0	0	0	1	0	0	1	0	0	2	1	0	0	1	0	0	0	0	0	1	1	1	1	1	0	1	0	0	35.9
618	1	60	1	0	0	0	0	1.69	59	20.6575	80	2.18	134.06	1.5	0.502427	2.13053	0.39794	0	0	1	0	1	0	1	0	0	1	0	1	0	1	1	1	1	0	0	1	1	1	1	1	0	0	1	1	0.4
619	2	32	0	0	0	0	0	1.73	53	17.7086	103	1.54	95.63	1.63	0.404834	1.98511	0.419956	1	0	1	0	1	0	1	0	0	1	1	1	0	1	1	1	1	0	0	0	1	1	1	1	1	0	0	1	31.7
620	1	71	1	0	0	0	0	1.65	65	23.8751	121	2.3	3.86	1.86	0.518514	0.686636	0.456366	0	0	0	0	0	0	1	1	0	1	1	1	1	1	1	1	0	0	0	0	1	1	1	1	0	0	0	0	35.9
621	2	55	1	0	0	0	0	1.62	69	26.2917	122	5.34	6.65	1.5	0.802089	0.883661	0.39794	2	1	0	1	0	0	0	0	0	2	0	0	0	1	1	1	1	0	1	1	1	1	1	1	0	0	1	0	36.0667
622	1	55	1	0	1	0	0	1.65	71	26.079	128	16.76	0.31	2.35	1.24944	0.117271	0.525045	2	1	0	1	0	0	1	1	0	1	0	0	0	1	0	1	1	0	1	0	1	1	1	1	0	0	1	1	32.4667
623	1	64	1	0	0	0	0	1.73	71	23.7228	139	48.67	100.97	19	1.69609	2.00847	1.30103	0	0	0	1	1	1	0	1	1	1	0	0	0	1	0	1	0	0	0	0	1	1	1	1	0	0	1	1	21.4667
624	1	68	1	0	0	0	0	1.61	60	23.1473	134	6.18	7.01	1.76	0.856124	0.903633	0.440909	0	0	0	1	0	0	1	0	0	1	1	0	0	1	0	0	0	0	0	1	1	1	1	1	0	0	0	1	23.5
625	2	70	1	0	1	0	0	1.45	44	20.9275	87	1.05	4.42	1.5	0.311754	0.733999	0.39794	0	0	1	0	0	0	1	0	0	1	1	0	0	1	0	0	0	0	1	1	1	1	1	1	1	0	0	0	34.8333
626	1	78	1	0	0	0	0	1.67	67	24.0238	102	3.01	3.78	48.1	0.603144	0.679428	1.69108	2	1	1	0	0	1	1	0	0	1	0	0	1	2	0	0	0	0	1	1	1	1	1	1	0	0	1	1	30.2333
627	2	74	1	1	0	0	0	1.5	35	15.5556	115	3.56	14.89	1.5	0.658965	1.20112	0.39794	1	0	0	0	0	0	1	0	0	1	0	1	0	1	0	0	0	0	1	1	1	1	1	1	0	0	0	0	35.6667
628	1	33	0	0	0	0	1	1.63	55	20.7008	141	3.63	0.16	1.5	0.665581	0.064458	0.39794	0	0	0	0	0	0	1	0	0	2	1	0	0	2	0	0	0	0	0	1	1	1	1	1	0	0	0	0	11.0333
629	1	54	1	0	0	0	0	1.6	57.5	22.4609	80	1.14	13.88	2.1	0.330414	1.1726	0.491362	0	0	1	0	0	0	1	0	0	2	1	1	0	1	0	1	0	0	0	0	1	1	1	1	0	1	0	0	35.2
630	2	73	1	1	0	0	0	1.5	60	26.6667	80	1.64	6.98	1.5	0.421604	0.902003	0.39794	2	1	1	0	0	0	1	1	0	1	0	1	0	1	0	0	0	0	0	1	1	1	1	1	0	1	1	0	35.4
631	2	61	1	0	0	0	0	1.55	49	20.3954	114	1.08	3.26	1.77	0.318063	0.62941	0.44248	0	0	0	0	0	0	1	1	0	1	1	1	0	1	0	1	0	0	0	0	1	1	1	1	0	1	0	1	1.63333
632	1	53	1	0	0	0	0	1.61	70	27.0051	54	10.14	36.41	1.5	1.04689	1.57299	0.39794	2	1	1	1	0	0	1	0	0	1	0	1	0	2	1	1	1	0	1	1	1	1	1	1	0	0	1	0	34.8333
633	2	60	1	0	0	0	0	1.58	56	22.4323	83	0.78	8.81	2	0.25042	0.991669	0.477121	0	0	1	0	0	0	1	1	0	2	1	1	0	1	0	0	0	0	0	0	1	1	1	1	0	1	0	0	34.9667
634	2	51	1	1	0	0	0	1.6	47	18.3594	116	2.64	70.48	1.5	0.561101	1.85418	0.39794	1	0	0	0	1	0	1	0	0	1	1	0	0	1	1	1	1	0	0	0	1	1	1	1	0	0	1	0	34.9333
635	1	79	1	0	0	0	0	1.6	60.5	23.6328	131	3.65	6.66	6.9	0.667453	0.884229	0.897627	0	0	0	0	0	0	1	1	0	1	1	1	0	1	0	1	1	0	0	1	1	1	1	1	0	1	1	0	35.4
636	1	76	1	0	0	0	0	1.69	56	19.6072	132	2.34	13.6	2.39	0.523746	1.16435	0.5302	0	0	0	0	0	0	1	0	0	1	0	0	0	2	0	0	0	0	1	1	1	1	1	1	1	1	1	1	32.9333
637	2	76	1	0	0	0	0	1.5	40	17.7778	110	1.82	4.97	1.5	0.450249	0.775974	0.39794	1	0	0	0	0	0	1	0	1	0	1	0	1	1	0	1	0	0	1	0	1	1	1	1	0	0	0	0	34.7667
638	1	58	1	0	0	0	0	1.67	90.5	32.4501	122	2.21	2.32	1.5	0.506505	0.521138	0.39794	3	1	0	0	0	0	1	0	0	1	1	1	0	1	0	0	0	0	0	0	1	1	1	1	0	0	1	1	26.6333
639	1	65	1	0	0	0	0	1.63	69	25.9701	113	16.27	5.09	2.12	1.23729	0.784617	0.494155	2	1	1	1	0	0	1	0	0	1	0	0	0	1	1	1	0	0	0	1	1	1	1	1	0	0	1	1	32.9333
640	2	70	1	0	1	0	0	1.62	56	21.3382	92	3.94	9.73	1.5	0.693727	1.0306	0.39794	0	0	1	0	0	0	1	1	0	2	1	1	0	1	0	0	0	0	1	0	1	1	1	1	0	0	0	0	34.7667
641	1	47	0	0	0	0	0	1.64	60	22.3081	80	2.31	1.45	1.5	0.519828	0.389166	0.39794	0	0	1	0	0	0	0	0	0	2	1	1	0	1	0	0	0	0	0	0	1	1	1	1	0	0	0	0	34.7333
642	1	62	1	0	0	0	0	1.67	65	23.3067	139	20.46	27.48	0.37	1.33163	1.45454	0.136721	0	0	0	1	0	0	1	0	0	1	0	1	0	0	1	1	0	0	0	1	1	1	1	1	0	0	0	0	34.6333
643	2	28	0	0	0	0	0	1.59	45	17.7999	90	0.5	3.9	1.5	0.176091	0.690196	0.39794	1	0	1	0	0	0	1	1	0	1	1	0	0	1	0	0	1	0	0	0	1	1	1	1	0	0	0	0	35.0333
644	1	39	0	0	0	0	0	1.61	81	31.2488	102	3.41	69.99	11	0.644439	1.8512	1.07918	3	1	1	0	1	1	1	1	0	1	0	1	1	1	1	1	0	0	0	1	1	1	1	1	0	1	1	0	22.23
645	2	71	1	1	0	0	0	1.56	65	26.7094	79	5.26	8.97	1.69	0.796574	0.998695	0.429752	2	1	1	1	0	0	1	0	0	2	0	1	0	1	1	1	0	0	0	0	1	1	1	1	0	0	0	0	34.0667
646	1	66	1	0	0	1	0	1.59	61	24.1288	120	6.17	0.16	2.67	0.855519	0.064458	0.564666	2	1	0	1	0	0	1	0	0	1	1	0	0	1	1	1	0	0	0	0	1	1	1	1	0	0	0	0	34.6
647	1	53	1	0	0	0	0	1.69	74	25.9095	76	1.83	1.34	6.23	0.451786	0.369216	0.859138	2	1	1	0	0	0	1	0	0	1	1	1	0	1	0	0	0	0	0	1	1	1	1	1	0	1	0	0	34.5667
648	1	52	1	0	0	0	0	1.58	63	25.2363	133	1.76	5.31	7.63	0.440909	0.800029	0.936011	2	1	0	0	0	1	1	1	0	1	0	0	0	1	1	1	1	0	1	0	1	1	1	1	0	0	0	0	34.3333
649	1	59	1	0	0	0	0	1.8	70	21.6049	143	1.56	8.23	1.5	0.40824	0.965202	0.39794	0	0	0	0	0	0	1	1	0	1	0	1	0	1	0	0	0	0	1	0	1	1	1	1	0	1	1	0	33.8333
650	2	61	1	0	0	0	0	1.55	52.5	21.8522	111	4.12	96.27	1.5	0.70927	1.98798	0.39794	0	0	0	0	1	0	1	1	0	2	1	0	1	1	0	0	0	0	0	0	1	1	1	1	0	0	0	0	34.2333
651	1	78	1	0	0	0	0	1.64	58	21.5645	135	1.92	8.09	0.69	0.465383	0.958564	0.227887	0	0	0	0	0	0	1	0	0	1	0	0	0	1	1	0	0	0	0	0	1	1	1	1	0	0	1	0	34.1333
652	1	75	1	0	0	0	0	1.68	80	28.3447	117	20.21	2.46	8.8	1.32654	0.539076	0.991226	3	1	1	1	0	1	1	1	1	1	1	1	1	1	1	1	1	0	0	1	1	1	1	1	0	0	0	0	33.9
653	1	67	1	0	0	0	0	1.7	64	22.1453	145	5.35	19.75	1.5	0.802774	1.31702	0.39794	0	0	0	1	0	0	1	1	1	2	0	0	0	2	1	1	0	0	0	0	1	1	1	1	0	0	0	0	34.2667
654	1	65	1	0	1	0	0	1.7	61	21.1073	79	5.88	13.29	1.5	0.837588	1.15503	0.39794	0	0	1	1	0	0	1	0	0	1	1	1	0	1	0	0	0	0	0	1	1	1	1	1	0	0	1	1	20.6
655	2	67	1	1	0	0	0	1.52	56	24.2382	91	7.16	2.46	1.5	0.91169	0.539076	0.39794	2	1	1	1	0	0	1	0	0	2	1	1	0	1	0	0	0	0	0	0	1	1	1	1	0	0	0	1	13.6333
656	1	66	1	0	0	0	0	1.7	75	25.9516	121	2.96	4.4	1.7	0.597695	0.732394	0.431364	2	1	0	0	0	0	1	1	0	1	1	0	0	1	1	1	0	0	1	0	1	1	1	1	0	0	0	0	33.8
657	1	41	0	0	1	0	0	1.72	74	25.0135	150	2.6	2.46	5.22	0.556303	0.539076	0.79379	2	1	0	0	0	0	0	1	0	1	1	1	0	1	1	1	0	0	0	1	1	1	1	0	0	0	0	1	31.9
658	2	62	1	0	0	0	0	1.6	55	21.4844	148	3.72	12.04	1.5	0.673942	1.11528	0.39794	0	0	0	0	0	0	1	0	0	1	1	0	0	1	0	0	0	0	0	1	1	1	1	1	0	0	0	0	33.8333
659	2	44	0	0	0	0	0	1.66	57	20.6852	98	1.5	10.33	1.5	0.39794	1.05423	0.39794	0	0	1	0	0	0	0	0	0	2	1	1	0	1	1	1	0	0	0	0	1	1	1	1	0	0	1	1	32.07
660	1	71	1	1	0	0	0	1.76	90	29.0548	130	3.73	2.46	2.07	0.674861	0.539076	0.487138	3	1	0	0	0	0	1	0	0	1	1	0	0	1	0	0	0	0	0	0	1	1	1	1	0	1	1	0	33.8
661	2	59	1	0	0	0	0	1.65	70	25.7117	121	1.94	12.45	1.52	0.468347	1.12872	0.401401	2	1	0	0	0	0	0	0	0	1	0	0	0	1	0	0	0	0	0	1	1	1	1	1	0	1	0	0	33.8
662	1	66	1	1	0	0	0	1.69	90	31.5115	131	1.45	2.48	3.16	0.389166	0.541579	0.619093	3	1	0	0	0	0	1	0	0	0	1	1	0	1	0	0	0	0	0	1	1	1	1	1	0	0	1	0	34.6333
663	1	62	1	0	0	0	0	1.76	83	26.7949	125	6.21	16.12	1.68	0.857935	1.2335	0.428135	2	1	0	1	0	0	1	1	0	1	1	0	1	1	1	1	1	1	1	0	1	1	1	1	0	0	1	0	33.7667
664	1	64	1	1	0	0	0	1.66	54	19.5965	139	7.47	5.07	2.7	0.927883	0.783189	0.568202	0	0	0	1	0	0	1	0	0	2	0	0	0	1	0	0	0	0	0	0	1	1	1	1	0	0	0	0	33.5333
665	1	61	1	0	0	0	0	1.63	52	19.5717	121	3.33	0.16	1.96	0.636488	0.064458	0.471292	0	0	0	0	0	0	0	0	0	2	0	1	0	2	1	1	0	0	1	0	1	1	1	1	0	0	1	0	46.0333
666	1	63	1	0	0	0	0	1.7	62	21.4533	109	9	2.46	43.8	1	0.539076	1.65128	0	0	1	1	0	1	1	0	1	1	1	0	1	1	0	1	0	0	0	1	1	1	1	1	0	0	0	0	37.8667
667	2	65	1	0	0	0	0	1.56	45	18.4911	118	12.69	1000	1.5	1.1364	3.00043	0.39794	1	0	0	1	1	0	1	1	1	1	0	1	0	1	1	1	1	0	1	0	1	1	1	1	1	0	0	1	11
668	1	42	0	0	0	0	0	1.71	66	22.571	151	0.87	5.32	5.38	0.271842	0.800717	0.804821	0	0	0	0	0	0	1	1	0	1	1	0	0	1	0	0	0	0	0	1	1	1	0	0	0	1	1	1	27.4
669	1	73	1	1	0	0	0	1.69	73	25.5593	137	2.47	8.78	2.42	0.540329	0.990339	0.534026	2	1	0	0	0	0	1	0	0	1	0	0	0	1	0	0	0	0	0	1	1	1	1	1	0	1	0	0	33.5667
670	1	65	1	0	0	0	0	1.6	50	19.5312	137	2.03	16.63	2.95	0.481443	1.24625	0.596597	0	0	0	0	0	0	1	0	0	1	1	0	1	1	0	0	0	0	0	0	1	0	1	1	1	0	1	1	30.1667
671	1	67	1	1	0	0	0	1.65	70	25.7117	150	1.6	3.72	1.5	0.414973	0.673942	0.39794	2	1	0	0	0	0	1	0	0	2	1	1	1	2	0	0	0	0	0	1	1	1	0	1	0	1	0	0	33.2333
672	2	52	1	0	0	0	0	1.52	49	21.2084	122	1.05	7.32	0.2	0.311754	0.920123	0.0791812	0	0	0	0	0	0	1	1	0	1	1	0	1	1	0	0	0	0	1	1	1	1	1	1	0	0	1	0	33.5
673	1	53	1	1	0	0	0	1.71	74	25.3069	144	7.67	2.46	5.09	0.938019	0.539076	0.784617	2	1	0	1	0	0	1	1	0	1	0	0	0	1	0	0	0	0	0	0	1	1	1	1	0	0	0	1	16.0333
674	2	88	1	0	0	0	0	1.57	45	18.2563	89	5.85	10.71	1.5	0.835691	1.06856	0.39794	1	0	1	1	0	0	1	0	0	2	0	1	0	2	0	1	1	0	0	1	0	0	1	1	0	0	1	1	26.2333
675	1	57	1	0	0	0	0	1.62	66	25.1486	161	0.56	5.82	1.5	0.193125	0.833784	0.39794	2	1	0	0	0	0	1	1	0	1	1	0	0	1	0	0	0	0	0	1	1	1	1	1	0	0	1	0	32.9667
676	1	66	1	0	1	0	0	1.65	71.5	26.2626	103	1.59	2.46	1.5	0.4133	0.539076	0.39794	2	1	1	0	0	0	1	1	0	1	1	1	0	1	0	0	0	0	0	1	1	1	1	1	0	1	0	0	33.3
677	2	39	0	0	0	0	0	1.59	53	20.9644	81	7.76	2.46	4.13	0.942504	0.539076	0.710117	0	0	1	1	0	0	1	1	0	1	1	0	0	1	1	1	1	0	0	0	1	1	1	1	1	0	1	0	33.1333
678	1	54	1	1	0	0	0	1.67	80	28.6851	163	0.12	4.11	4.27	0.049218	0.708421	0.721811	3	1	0	0	0	0	1	1	0	2	0	0	0	1	0	0	0	0	0	1	1	1	1	1	0	0	1	0	35.2333
679	2	59	1	0	1	0	0	1.55	55	22.8928	130	0.91	5.46	1.5	0.281033	0.810233	0.39794	0	0	0	0	0	0	1	1	0	1	0	1	0	1	1	1	1	0	0	0	1	1	1	1	0	0	1	0	32.6333
680	1	71	1	1	0	0	0	1.68	69	24.4473	64	4.13	21.15	3.08	0.710117	1.34537	0.61066	2	1	1	0	0	0	1	1	1	2	0	1	0	1	0	1	0	0	0	0	1	1	1	1	0	0	0	0	32.4
681	1	72	1	1	0	0	0	1.7	70	24.2215	115	2.02	23.81	1.5	0.480007	1.39463	0.39794	2	1	1	0	0	0	1	0	0	1	1	0	0	1	0	0	0	0	0	1	1	1	1	1	0	0	1	0	32.4333
682	2	56	1	0	0	0	0	1.55	52	21.6441	116	5.45	3.87	1.5	0.80956	0.687529	0.39794	0	0	0	1	0	0	1	0	0	1	1	1	0	1	0	0	0	0	1	0	1	1	1	1	0	0	0	0	32.2333
683	1	39	0	0	0	0	0	1.66	67	24.3141	124	7.4	66.67	2.24	0.924279	1.8304	0.510545	2	1	0	1	1	0	1	0	0	1	1	1	1	1	0	0	0	0	0	0	1	1	1	1	0	0	0	1	30.13
684	1	76	1	0	0	0	0	1.65	73	26.8136	123	2.8	3.55	1.5	0.579784	0.658011	0.39794	2	1	0	0	0	0	1	0	0	1	1	0	0	1	0	0	0	0	0	0	1	1	1	1	0	0	1	0	31.9333
685	1	73	1	1	0	0	0	1.65	57	20.9366	110	8.48	3.15	2.63	0.976808	0.618048	0.559907	0	0	1	1	0	0	1	0	0	1	0	0	0	2	1	1	0	0	0	0	1	1	1	1	0	0	1	0	32.1667
686	2	57	1	0	0	0	0	1.58	75	30.0433	119	5.17	2.46	1.5	0.790285	0.539076	0.39794	3	1	0	1	0	0	1	1	0	1	1	0	0	1	0	0	1	0	0	1	1	1	1	1	0	1	0	0	32
687	1	68	1	0	0	0	0	1.65	60	22.0386	115	2.62	5.89	6.96	0.558709	0.838219	0.900913	0	0	1	0	0	1	1	1	0	2	1	1	0	1	1	1	0	0	0	0	1	1	1	1	0	0	1	1	32.1333
688	2	55	1	0	0	0	0	1.63	58	21.83	99	43.3	12.34	1.5	1.6464	1.12516	0.39794	0	0	1	1	0	0	1	1	0	1	0	1	0	1	1	1	0	0	1	1	1	1	1	1	0	0	1	1	29.9333
689	1	70	1	0	0	0	0	1.7	62.5	21.6263	122	19.77	3.7	8.22	1.31744	0.672098	0.964731	0	0	0	1	0	1	1	0	0	1	0	1	0	2	1	1	0	0	0	1	1	1	0	0	0	0	0	0	31.0333
690	2	65	1	0	0	0	0	1.64	56	20.8209	121	7.93	15.36	18.4	0.950851	1.21378	1.2878	0	0	0	1	0	1	1	1	0	1	0	0	0	1	0	0	1	0	0	0	1	1	1	1	0	0	0	0	31.0333
691	1	48	0	0	0	0	0	1.7	60	20.7612	157	7.53	140.45	8.7	0.930949	2.1506	0.986772	0	0	0	1	1	1	1	0	0	1	2	1	0	2	1	1	1	1	1	0	1	1	1	1	0	1	0	0	30.4667
692	1	65	1	0	0	0	0	1.68	65.73	23.2887	112	7.08	20.6	2.05	0.907411	1.33445	0.4843	0	0	1	1	0	0	1	1	0	1	0	1	0	1	0	0	0	0	1	0	1	1	1	1	0	0	0	0	30.5667
693	1	48	0	1	0	0	0	1.68	79	27.9904	94	21.32	8.25	10.6	1.34869	0.966142	1.06446	2	1	1	1	0	1	1	0	0	2	1	1	0	1	0	0	0	0	0	0	1	1	1	1	0	0	1	1	26.5
694	1	64	1	0	0	0	0	1.63	61.5	23.1473	130	155.56	23.8	1.8	2.19468	1.39445	0.447158	0	0	0	1	0	0	1	0	1	2	1	0	0	1	0	1	0	0	1	1	1	1	1	1	0	0	0	0	30.2667
695	1	77	1	0	0	0	0	1.67	60	21.5139	125	4.5	28.51	0	0.740363	1.46997	0	0	0	0	0	0	0	1	1	0	1	0	0	0	1	0	0	0	0	0	1	1	1	1	1	0	0	1	1	26.0333
696	1	58	1	0	0	0	0	1.71	73	24.9649	114	2.13	6.19	0	0.495544	0.856729	0	2	1	1	0	0	0	1	1	0	1	1	0	0	1	0	0	0	0	1	0	1	1	1	1	0	0	0	1	24.33
697	2	83	1	0	0	0	0	1.65	89	32.6905	98	4.45	4.79	0	0.736397	0.762679	0	3	1	1	0	0	0	1	1	0	2	1	0	0	1	0	0	0	0	1	0	1	1	1	1	0	0	0	1	9.8
698	1	64	1	0	0	0	0	1.7	60	20.7612	148	6.93	4.92	2.38	0.899273	0.772322	0.528917	0	0	0	1	0	0	1	1	0	1	1	0	0	1	1	1	0	0	1	1	1	1	1	1	0	0	1	0	30.1
699	1	43	0	0	0	0	0	1.63	57	21.4536	111	4.23	9.19	1.68	0.718502	1.00817	0.428135	0	0	1	0	0	0	1	1	0	2	1	0	0	1	0	0	0	0	0	0	1	1	1	1	0	0	0	0	30.7667
700	1	42	0	0	0	0	0	1.75	69	22.5306	59	1000	0	4.56	3.00043	0	0.745075	0	0	1	1	0	0	0	1	1	1	0	0	1	2	1	1	0	0	1	0	1	0	1	0	0	0	1	1	27.3
701	1	52	1	1	0	0	0	1.68	58	20.5499	139	5.67	11.45	2.64	0.824126	1.09517	0.561101	0	0	0	1	0	0	1	1	0	1	1	1	0	1	0	0	0	0	0	0	1	1	1	1	0	0	0	0	30.3333
702	2	79	1	1	0	0	0	1.56	54	22.1893	115	126.2	193.81	0	2.10449	2.28961	0	0	0	0	1	1	0	0	0	0	2	0	0	0	1	0	1	0	0	0	1	1	1	1	1	0	0	0	0	30.0667
703	1	70	1	0	0	0	0	1.68	65.73	23.2887	129	1.59	16.48	0.4	0.4133	1.24254	0.146128	0	0	0	0	0	0	1	0	0	1	0	0	0	1	0	0	1	1	1	0	1	1	1	1	0	0	0	0	34
704	1	46	0	0	0	0	0	1.67	68	24.3824	114	87.83	0	74.6	1.94856	0	1.87852	2	1	1	1	0	1	1	1	1	1	2	1	0	1	1	1	0	1	0	1	1	1	1	1	0	1	0	1	18.77
705	2	51	1	0	0	0	0	1.62	60	22.8624	124	1.45	49.5	0	0.389166	1.70329	0	0	0	0	0	1	0	1	1	0	1	1	0	0	2	0	0	0	0	0	1	1	1	1	1	0	0	0	0	29.9333
706	2	72	1	1	1	0	0	1.5	55	24.4444	99	10.36	249.32	5.31	1.05538	2.3985	0.800029	2	1	1	1	1	0	0	0	1	1	1	0	0	1	0	0	0	0	1	1	1	1	1	1	0	0	1	0	33.4
707	1	68	1	1	0	0	0	1.7	67.5	23.3564	136	2.13	6.54	2.03	0.495544	0.877371	0.481443	0	0	0	0	0	0	0	0	0	1	1	0	0	1	0	1	0	0	1	1	1	1	1	1	0	0	1	1	8.6
708	2	44	0	0	0	0	0	1.58	60	24.0346	130	10.78	0	0	1.07115	0	0	2	1	0	1	0	0	0	1	0	1	0	1	0	1	0	0	0	0	0	1	1	1	1	1	0	0	0	0	30.3
709	2	35	0	0	0	0	0	1.54	45	18.9745	128	45.07	0	1.77	1.66342	0	0.44248	0	0	0	1	0	0	1	1	1	2	2	0	0	1	0	1	0	0	0	1	1	0	1	1	0	1	1	1	23.47
710	1	69	1	0	0	0	0	1.62	69	26.2917	122	1.13	10.91	1.56	0.32838	1.07591	0.40824	2	1	0	0	0	0	1	1	0	0	1	0	0	1	1	0	0	0	0	0	1	1	1	1	0	0	1	0	29.6
711	2	55	1	0	0	0	0	1.58	70	28.0404	101	28.04	17.9	0	1.463	1.27646	0	3	1	1	1	0	0	0	0	0	2	0	1	0	1	0	0	0	0	1	1	1	1	1	1	0	1	0	0	30.2667
712	1	35	0	0	0	0	0	1.63	87	32.7449	155	3.06	9.59	1.77	0.608526	1.0249	0.44248	3	1	0	0	0	0	1	0	0	1	1	0	0	2	1	1	1	1	1	0	1	0	1	1	1	0	0	0	29.67
713	1	60	1	0	0	0	0	1.8	80	24.6914	114	6.77	7.23	0	0.890421	0.9154	0	2	1	1	1	0	0	1	0	0	1	0	1	0	1	0	0	0	1	1	1	1	1	1	1	0	0	0	0	29.8333
714	2	60	1	0	0	0	0	1.58	60	24.0346	123	10.71	18.01	3.68	1.06856	1.27898	0.670246	2	1	0	1	0	0	1	0	0	1	1	1	0	2	0	0	0	0	1	1	1	1	1	1	0	0	1	0	30.0333
715	2	58	1	0	0	0	0	1.54	55	23.1911	121	3.64	0	0	0.666518	0	0	0	0	0	0	0	0	1	0	0	1	1	1	0	1	1	1	0	1	1	0	1	1	1	1	0	0	0	0	30.0333
716	1	59	1	0	0	0	0	1.65	73	26.8136	117	1.28	0	8.25	0.357935	0	0.966142	2	1	1	0	0	1	1	0	0	2	0	0	0	1	0	0	0	0	1	1	1	1	1	1	0	0	1	0	29.5333
717	2	40	0	0	0	0	0	1.58	61	24.4352	104	37.97	89.48	0	1.59073	1.95655	0	2	1	1	1	1	0	1	1	0	2	0	0	0	1	1	1	0	1	1	1	1	1	1	1	0	0	0	1	26.4
718	2	64	1	0	0	0	0	1.55	65	27.0552	126	1.77	4.82	1.68	0.44248	0.764923	0.428135	2	1	0	0	0	0	1	1	0	2	1	1	0	2	0	0	0	0	1	0	1	1	1	1	0	0	0	0	29.9333
719	1	57	1	0	0	0	0	1.73	80	26.7299	143	4.74	152.11	0	0.758912	2.185	0	2	1	0	0	1	0	1	0	0	1	0	1	0	1	1	1	1	1	1	1	1	1	1	1	0	0	0	0	29.6
720	2	56	1	0	0	0	0	1.56	61	25.0657	123	1.08	3.55	0	0.318063	0.658011	0	2	1	0	0	0	0	1	0	0	1	0	0	0	1	0	0	0	0	0	0	1	1	1	1	0	0	1	0	30.0667
721	1	55	1	0	0	0	0	1.7	65	22.4913	119	2.63	12.26	0	0.559907	1.12254	0	0	0	1	0	0	0	1	1	0	1	0	1	0	1	0	0	0	1	1	1	1	1	1	1	0	0	1	0	29.5
722	1	56	1	0	0	0	0	1.6	54	21.0938	89	14.73	16.68	0	1.19673	1.24748	0	0	0	1	1	0	0	1	0	0	1	0	0	0	1	1	1	0	1	1	0	1	1	1	1	0	0	0	0	29.6
723	1	60	1	0	0	0	0	1.78	77	24.3025	134	2.69	4.36	0	0.567026	0.729165	0	2	1	0	0	0	0	1	1	0	1	0	0	0	1	0	0	0	0	0	1	1	1	1	1	0	0	1	0	29.4667
724	1	60	1	0	0	0	0	1.7	56	19.3772	120	3.58	7.65	0	0.660865	0.937016	0	0	0	0	0	0	0	1	0	0	1	2	0	0	1	0	0	1	0	1	1	1	1	1	1	0	0	0	0	29.4
725	2	52	1	0	0	0	0	1.47	47	21.7502	103	2.63	7.89	3.15	0.559907	0.948902	0.618048	0	0	1	0	0	0	1	1	0	1	0	0	0	1	0	0	0	0	1	1	1	1	1	1	0	0	0	0	41.7667
726	2	61	1	0	0	0	1	1.64	65	24.1672	124	2.27	27.29	5.23	0.514548	1.45163	0.794488	2	1	0	0	0	0	1	0	0	2	1	1	0	1	0	0	0	0	1	1	1	1	1	1	0	0	0	0	29.7667
727	1	53	1	0	0	0	0	1.74	78	25.763	145	2.61	12.43	0	0.557507	1.12808	0	2	1	0	0	0	0	1	0	0	1	0	0	0	1	0	0	0	0	0	1	1	1	1	1	0	0	0	0	29.3667
728	1	50	1	0	0	0	1	1.62	67	25.5296	100	2.23	5.49	21.5	0.509203	0.812245	1.35218	2	1	1	0	0	1	1	1	0	2	1	1	0	1	0	1	0	0	1	1	1	1	1	1	0	0	1	1	23.5
729	2	89	1	0	0	0	0	1.5	37	16.4444	68	205.52	32.58	6.47	2.31496	1.52608	0.873321	1	0	1	1	0	0	1	0	0	2	0	1	0	1	1	1	1	1	1	1	1	1	1	1	0	0	1	1	9.76667
730	2	60	1	1	1	0	0	1.64	80	29.7442	122	2.95	1000	2.13	0.596597	3.00043	0.495544	3	1	0	0	1	0	1	1	0	2	1	1	1	1	1	1	0	0	1	1	1	1	1	1	1	0	0	0	29.1
731	1	65	1	1	0	0	0	1.71	78	26.6749	115	51.45	1000	90.8	1.71975	3.00043	1.96284	2	1	1	1	1	1	1	1	1	2	1	0	0	1	0	1	0	0	0	0	1	1	1	1	0	0	1	0	29.1
732	2	60	1	0	0	0	0	1.59	52	20.5688	110	165.68	9.63	0	2.22188	1.02653	0	0	0	0	1	0	0	0	0	0	2	0	0	0	1	1	1	0	0	0	1	1	1	1	1	0	0	0	0	30.3333
733	1	54	1	0	0	0	0	1.68	58	20.5499	94	3.91	36.38	6.2	0.691081	1.57264	0.857332	0	0	1	0	0	0	0	0	0	1	1	0	0	1	1	1	0	0	1	0	1	1	1	1	0	0	0	0	23.3667
734	1	56	1	0	0	0	0	1.78	84	26.5118	141	5.77	2.9	0	0.830589	0.591065	0	2	1	0	1	0	0	1	1	0	1	1	0	0	1	0	1	1	0	0	1	1	1	1	1	0	0	1	0	22.6
735	1	51	1	0	0	0	0	1.73	86	28.7347	137	1.41	4.34	10.4	0.382017	0.727541	1.0569	3	1	0	0	0	1	0	0	0	1	1	1	1	1	0	1	0	0	0	0	1	1	1	1	1	0	0	0	19.6
736	2	61	1	0	0	0	0	1.62	59	22.4813	86	34.69	29.48	6.33	1.55255	1.48401	0.865104	0	0	1	1	0	0	1	0	0	1	1	1	0	2	0	0	0	0	0	0	1	1	0	0	0	1	1	0	24.3
737	2	64	1	1	0	0	1	1.54	62	26.1427	80	4.19	0	0	0.715167	0	0	2	1	1	0	0	0	0	1	0	2	1	1	0	1	0	0	0	0	0	1	1	1	0	1	0	0	0	1	19.5
738	2	38	0	0	0	0	0	1.6	51	19.9219	89	4.26	2.55	0.94	0.720986	0.550228	0.287802	0	0	1	0	0	0	1	0	0	1	1	1	0	2	0	0	0	0	0	0	1	1	1	1	0	1	0	0	23.9333
739	1	47	0	0	0	0	0	1.73	85	28.4005	152	0	1000	0.58	0	3.00043	0.198657	3	1	0	0	1	0	1	0	0	1	1	0	0	2	0	0	0	0	0	1	1	1	1	1	0	1	0	0	20.3333
740	1	59	1	0	1	0	0	1.73	69	23.0546	101	15.92	0	0	1.2284	0	0	0	0	1	1	0	0	1	1	0	1	0	1	0	1	0	1	0	0	1	1	1	1	1	1	0	0	0	0	25.3667
741	1	70	1	0	0	0	0	1.68	70	24.8016	139	6.62	23.6	2.84	0.881955	1.39094	0.584331	2	1	0	1	0	0	1	1	0	1	0	0	0	1	1	1	0	0	0	1	1	1	1	1	0	0	1	0	25.4333
742	1	54	1	0	1	0	0	1.62	70	26.6728	137	13.65	19.44	0	1.16584	1.31048	0	2	1	0	1	0	0	0	1	0	1	1	0	0	1	1	1	0	0	0	1	1	1	1	1	0	0	0	0	25.3667
743	1	59	1	0	0	0	0	1.67	50	17.9282	139	7.27	20.21	0	0.917506	1.32654	0	1	0	0	1	0	0	1	1	0	1	1	0	0	1	0	0	0	0	0	0	1	1	1	0	0	0	0	0	25.4667
744	1	60	1	1	0	0	0	1.78	59	18.6214	137	15.22	0	0	1.21005	0	0	0	0	0	1	0	0	1	0	0	1	0	1	0	1	1	1	0	0	0	1	1	1	1	1	0	1	1	0	25.0333
745	2	37	0	0	0	0	0	1.57	43.5	17.6478	74	1.7	0	0	0.431364	0	0	1	0	1	0	0	0	1	0	0	1	0	0	0	1	0	1	0	0	1	1	1	1	1	1	0	0	0	0	25.4333
746	1	59	1	0	0	0	0	1.73	68	22.7204	137	49.67	1000	1.91	1.70475	3.00043	0.463893	0	0	0	1	1	0	1	1	1	1	0	1	0	1	1	1	1	0	1	1	1	1	1	1	0	0	0	1	24.37
747	2	83	1	1	0	0	0	1.56	50	20.5457	82	4.25	33.63	4.51	0.720159	1.53945	0.741152	0	0	1	0	0	0	1	1	0	2	0	1	1	2	0	1	0	0	0	1	0	1	1	1	1	0	1	1	0.566667
748	2	77	1	0	0	0	0	1.55	52	21.6441	107	1.27	3.37	2.8	0.356026	0.640481	0.579784	0	0	1	0	0	0	1	0	0	2	0	1	1	1	0	1	0	0	0	1	0	0	1	1	1	0	1	1	18.3333
749	2	42	0	0	0	0	0	1.55	51	21.2279	125	1.44	3.34	0	0.38739	0.63749	0	0	0	0	0	0	0	1	0	0	1	1	0	0	1	1	0	0	0	1	1	1	0	1	1	0	1	1	0	25.1667
750	1	67	1	1	0	0	0	1.65	67	24.6097	86	4.93	8.75	1.5	0.773055	0.989005	0.39794	2	1	1	0	0	0	1	0	0	1	0	1	0	1	0	1	0	0	0	1	1	1	1	1	0	0	0	0	25.4333
751	2	52	1	0	0	0	0	1.55	60	24.974	123	2.76	8.16	2.16	0.575188	0.961895	0.499687	2	1	0	0	0	0	0	0	0	1	0	0	0	1	0	0	0	0	1	1	1	1	1	1	0	0	1	0	25.2667
752	1	50	1	0	0	0	0	1.67	51	18.2868	101	1.81	8.11	2.8	0.448706	0.959518	0.579784	1	0	1	0	0	0	1	1	0	1	1	0	0	1	0	0	0	0	1	1	1	1	1	1	0	1	1	0	24.9333
753	2	67	1	0	0	0	0	1.55	62	25.8065	96	9.63	0	2.59	1.02653	0	0.555094	2	1	1	1	0	0	0	0	0	1	2	0	0	1	0	0	0	0	0	1	1	1	1	1	0	0	1	0	23.8333
754	2	62	1	1	0	0	0	1.5	53	23.5556	115	6.96	4.07	0	0.900913	0.705008	0	0	0	0	1	0	0	1	1	0	1	0	1	0	2	0	1	0	0	0	0	1	1	1	1	0	0	0	0	23.3333
755	1	76	1	0	1	0	0	1.69	85	29.7609	84	26.08	85.97	1.85	1.43265	1.93937	0.454845	3	1	1	1	1	0	1	1	0	1	0	1	0	1	1	1	0	0	1	1	1	1	1	1	0	1	0	0	24.7333
756	1	51	1	1	1	0	0	1.7	78	26.9896	140	10.33	5.12	0	1.05423	0.786751	0	2	1	0	1	0	0	1	1	0	2	1	1	0	1	0	0	0	0	1	1	1	1	1	1	0	0	1	1	23.7667
757	1	67	1	0	0	0	0	1.7	55	19.0311	127	5.42	7.64	0	0.807535	0.936514	0	0	0	0	1	0	0	1	0	0	1	0	0	0	1	1	1	0	1	1	0	1	1	1	1	0	0	1	0	24.9
758	1	54	1	0	0	0	0	1.68	75	26.5731	119	1.18	3.85	2.98	0.338456	0.685742	0.599883	2	1	1	0	0	0	0	0	0	1	1	0	0	1	0	0	0	0	0	1	1	1	1	1	0	1	0	0	23.9667
759	1	52	1	0	0	0	0	1.65	57.5	21.1203	145	1.89	20.39	0	0.460898	1.33021	0	0	0	0	0	0	0	1	0	0	1	1	0	0	1	0	0	0	0	1	1	1	1	1	1	0	0	0	0	25
760	1	74	1	1	0	0	0	1.66	65	23.5883	132	3.47	6.57	0	0.650308	0.879096	0	0	0	0	0	0	0	1	0	0	1	0	1	0	1	0	1	0	1	1	1	1	1	1	1	0	0	0	0	24.3
761	1	50	1	0	0	0	0	1.7	92.5	32.0069	139	8.51	0	0	0.978181	0	0	3	1	0	1	0	0	1	1	1	0	1	1	0	2	1	1	1	0	1	1	1	1	1	1	1	1	1	1	24.2333
762	1	50	1	1	0	0	0	1.69	70.5	24.684	152	3.26	14.84	2.37	0.62941	1.19976	0.52763	2	1	0	0	0	0	1	0	0	1	1	1	0	1	0	0	0	0	0	1	1	1	1	1	0	0	0	0	24.0667
763	2	77	1	0	0	0	0	1.55	46.5	19.3548	102	1.87	21.4	0.31	0.457882	1.35025	0.117271	0	0	1	0	0	0	1	1	0	0	1	0	0	1	0	0	1	0	0	0	1	1	1	1	0	0	1	0	24.0667
764	1	57	1	0	0	0	0	1.65	65	23.8751	152	1.78	4.56	15.9	0.444045	0.745075	1.22789	0	0	0	0	0	1	1	0	0	1	2	1	0	1	0	0	0	0	0	0	1	1	1	1	0	0	1	0	24
765	1	64	1	0	0	0	0	1.66	59	21.4109	128	2.35	4.75	0	0.525045	0.759668	0	0	0	0	0	0	0	1	0	0	1	1	0	0	1	1	0	0	1	0	0	1	1	1	1	0	0	0	0	24.1
766	1	33	0	0	0	0	0	1.7	69	23.8754	147	4.51	18.22	5.89	0.741152	1.28375	0.838219	0	0	0	0	0	0	1	1	0	1	2	1	0	2	1	1	0	0	1	0	1	1	1	1	0	0	1	0	24.0667
767	2	59	1	1	0	0	0	1.55	53	22.0604	115	2.12	6.96	2	0.494155	0.900913	0.477121	0	0	0	0	0	0	1	0	0	2	1	0	0	1	1	1	0	0	1	1	1	1	1	1	0	0	1	0	24.0333
768	1	45	0	0	0	0	1	1.62	56	21.3382	140	1.83	7.8	5.92	0.451786	0.944483	0.840106	0	0	0	0	0	0	1	0	0	1	1	1	1	2	0	0	0	0	0	0	1	0	1	1	0	0	1	1	21.8
769	1	66	1	0	0	0	0	1.65	70.5	25.8953	127	3.35	5.08	8.51	0.638489	0.783904	0.978181	2	1	0	0	0	1	1	1	1	1	0	1	0	1	0	1	1	0	1	0	0	0	1	1	0	0	1	0	23.7333
770	2	60	1	0	0	0	0	1.59	57	22.5466	120	3.79	13.69	3.51	0.680336	1.16702	0.654177	0	0	0	0	0	0	1	1	0	2	1	0	0	1	1	1	0	0	0	1	1	1	1	1	0	0	0	0	23.9667
771	1	48	0	0	0	0	0	1.67	69	24.7409	137	20.9	1000	5.46	1.34044	3.00043	0.810233	2	1	0	1	1	0	1	1	1	2	0	0	0	1	1	1	1	1	0	1	1	1	1	1	0	1	1	0	23.9
772	1	56	1	0	0	0	0	1.71	81	27.7008	143	2.62	8.73	2.53	0.558709	0.988113	0.547775	2	1	0	0	0	0	1	0	1	1	0	0	0	2	1	1	1	1	1	1	1	1	1	1	0	0	0	0	23.8333
773	1	71	1	0	0	0	0	1.6	57	22.2656	104	3.55	0	5.11	0.658011	0	0.786041	0	0	1	0	0	0	1	1	0	1	2	1	1	2	0	1	0	0	0	0	1	1	1	1	1	0	1	1	17.73
774	2	61	1	1	0	0	0	1.6	65	25.3906	120	2.53	0	2.87	0.547775	0	0.587711	2	1	0	0	0	0	0	1	0	1	1	1	0	1	0	0	1	0	1	0	1	1	1	1	0	1	1	0	23.7333
776	2	56	1	1	1	0	0	1.55	56	23.3091	75	4.91	12.88	0	0.771587	1.14239	0	0	0	1	0	0	0	1	0	0	2	0	1	0	1	0	1	1	1	1	1	1	1	1	1	0	1	0	1	17.67
777	2	77	1	0	0	0	0	1.5	39	17.3333	75	40.65	16.6	3.87	1.61962	1.24551	0.687529	1	0	1	1	0	0	1	1	1	2	0	1	0	1	0	1	0	0	0	0	1	1	1	1	0	0	0	1	16.77
778	1	53	1	0	0	0	0	1.67	60	21.5139	122	1.99	6.18	0	0.475671	0.856124	0	0	0	0	0	0	0	1	1	0	1	0	1	0	1	1	1	0	1	1	0	1	1	1	1	0	0	1	0	23.5667
779	1	70	1	0	0	0	0	1.71	63	21.5451	125	9.21	0	0	1.00903	0	0	0	0	0	1	0	0	1	0	0	1	0	1	0	1	1	1	0	0	1	1	1	1	1	1	0	0	0	0	23.5333
780	2	69	1	1	1	0	0	1.6	52	20.3125	104	4.13	5.44	1.88	0.710117	0.808886	0.459392	0	0	1	0	0	0	0	0	0	1	1	1	0	1	0	0	0	0	0	1	1	1	1	1	0	0	1	0	23.4667
781	1	74	1	0	1	0	0	1.7	67	23.1834	136	92.04	15.93	2.64	1.96867	1.22866	0.561101	0	0	0	1	0	0	0	1	0	1	1	0	1	2	1	1	0	1	1	0	1	1	1	1	1	0	0	0	23.4667
782	2	54	1	0	0	0	0	1.62	54	20.5761	108	1.67	56.5	4.91	0.426511	1.75967	0.771587	0	0	1	0	1	0	1	1	0	1	0	1	0	1	0	1	0	0	1	1	1	1	1	1	0	0	1	0	23.4333
783	2	50	1	0	0	0	0	1.55	52	21.6441	66	96.35	28.84	6.38	1.98834	1.4748	0.868056	0	0	1	1	0	0	1	1	0	2	1	1	0	2	1	1	1	1	1	1	1	1	1	1	0	0	0	0	23.1667
784	2	49	0	0	0	0	0	1.58	47.5	19.0274	133	4.26	7.65	0	0.720986	0.937016	0	0	0	0	1	0	0	1	0	0	1	0	0	0	1	1	1	1	0	1	1	1	1	1	1	0	0	0	0	23.4
785	1	52	1	1	1	0	0	1.57	71	28.8044	71	2.78	9.33	0	0.577492	1.0141	0	3	1	1	0	0	0	1	1	0	2	1	1	0	1	0	0	0	0	0	1	1	1	0	1	0	0	0	0	23.4
787	2	59	1	0	0	0	1	1.6	56	21.875	99	6.44	17.78	0	0.871573	1.2737	0	0	0	1	1	0	0	0	1	0	1	0	1	0	1	1	1	0	1	1	0	1	1	1	1	0	0	0	1	20.1
788	1	61	1	1	1	1	0	1.78	94	29.668	155	2.48	2.97	0	0.541579	0.598791	0	3	1	0	0	0	0	1	1	0	1	1	0	1	1	0	0	0	0	0	1	1	1	1	1	0	0	0	0	23.3333
789	1	65	1	1	0	0	0	1.68	63	22.3214	94	15.19	11.37	0	1.20925	1.09237	0	0	0	1	1	0	0	1	1	0	1	0	0	0	2	0	0	0	0	1	1	1	1	1	1	0	0	0	0	23.3333
790	2	74	1	0	0	0	0	1.6	58	22.6562	126	3.19	5.92	5.26	0.622214	0.840106	0.796574	0	0	0	0	0	0	1	0	0	0	1	0	0	1	1	1	0	0	0	1	1	1	1	1	1	0	1	0	23.3
791	1	68	1	1	0	0	0	1.73	62	20.7157	132	1.86	13.79	7.7	0.456366	1.16997	0.939519	0	0	0	0	0	1	1	0	1	2	2	0	1	2	1	1	0	1	1	0	0	1	1	1	0	0	1	1	23.1667
792	1	65	1	0	0	0	0	1.67	68	24.3824	118	20.41	24.17	5.13	1.33062	1.40088	0.78746	2	1	1	1	0	0	1	0	1	2	0	0	0	1	0	1	0	0	1	1	0	1	1	1	0	0	1	1	23.2667
793	2	57	1	0	0	0	0	1.67	56	20.0796	73	2.89	139.23	6.35	0.58995	2.14684	0.866287	0	0	1	0	1	0	0	1	0	1	1	1	0	1	0	0	0	0	0	1	1	1	1	1	0	0	0	0	23.2667
794	1	30	0	0	0	0	0	1.75	50	16.3265	133	1.77	6.31	1.46	0.44248	0.863917	0.390935	1	0	0	0	0	0	1	1	0	2	1	1	0	2	0	0	0	0	0	1	1	0	1	0	1	0	1	1	21.2
795	1	66	1	1	0	0	0	1.7	60	20.7612	96	35.28	10.1	0	1.55967	1.04532	0	0	0	1	1	0	0	0	1	0	0	0	1	0	1	0	0	0	0	0	0	1	1	1	1	0	1	0	0	23.2333
796	1	54	1	0	0	0	0	1.66	48	17.4191	82	41.44	26.84	3.51	1.62778	1.44467	0.654177	1	0	1	1	0	0	1	1	0	2	1	1	0	2	0	0	0	0	1	1	1	1	1	1	0	0	0	1	16.07
797	1	47	0	0	0	0	0	1.68	60	21.2585	138	1.96	13.5	4.28	0.471292	1.16137	0.722634	0	0	0	0	0	0	1	0	0	1	1	0	0	1	0	0	0	0	1	0	1	1	1	1	0	0	1	0	23.1667
798	1	66	1	1	0	1	0	1.8	68.5	21.142	142	49.53	4.94	3.64	1.70355	0.773786	0.666518	0	0	0	1	0	0	1	0	0	1	1	0	0	1	0	0	0	0	0	0	1	1	1	1	0	0	0	0	22.8333
799	2	67	1	1	0	0	0	1.5	46.5	20.6667	106	1.38	6.42	0	0.376577	0.870404	0	0	0	1	0	0	0	0	0	0	2	0	0	0	1	0	0	0	0	0	1	1	1	1	0	0	0	1	1	0.333333
801	1	51	1	0	0	0	0	1.6	55	21.4844	150	1.45	4.42	0	0.389166	0.733999	0	0	0	0	0	0	0	0	1	0	1	2	0	0	1	1	1	0	0	1	1	1	1	1	1	0	0	0	0	23.0333
802	1	74	1	0	0	0	0	1.72	92.5	31.2669	145	14.93	7.24	1.85	1.20222	0.915927	0.454845	3	1	0	1	0	0	1	1	0	1	1	0	0	1	1	1	0	0	1	1	1	1	1	1	0	0	1	0	23
803	2	57	1	0	0	0	0	1.58	59	23.634	118	1.27	15.94	1.42	0.356026	1.22891	0.383815	0	0	0	0	0	0	1	0	0	1	0	0	0	1	1	1	1	1	1	1	1	1	1	1	0	0	1	0	23
804	1	43	0	0	0	0	1	1.8	69	21.2963	118	3.21	0	16.9	0.624282	0	1.25285	0	0	1	0	0	1	1	0	0	2	2	0	0	2	0	0	0	0	0	1	0	0	1	1	1	0	1	1	4.63333
805	2	50	1	0	0	0	0	1.6	56.5	22.0703	119	81.38	3.92	3.51	1.91582	0.691965	0.654177	0	0	0	1	0	0	1	0	1	2	1	1	1	1	1	1	0	0	0	1	1	1	1	1	0	0	0	1	21.9667
807	2	62	1	0	0	0	0	1.6	51	19.9219	114	38.5	26.95	2.51	1.5966	1.44638	0.545307	0	0	0	1	0	0	1	1	1	2	0	0	0	1	1	1	0	1	1	1	1	1	1	1	0	0	0	0	22.8667
808	1	66	1	0	1	0	1	1.76	77	24.858	149	2.59	4.38	0	0.555094	0.730782	0	2	1	0	0	0	0	1	0	0	2	0	0	0	1	0	0	0	0	0	1	1	1	1	1	0	0	1	0	22.4333
809	2	46	0	0	1	0	0	1.5	55	24.4444	131	0.72	7.13	0	0.235528	0.910091	0	2	1	0	0	0	0	1	1	0	1	2	0	0	1	0	0	1	0	1	1	1	1	1	1	0	1	1	0	22.8
810	2	37	0	0	0	0	0	1.6	50	19.5312	97	40.65	10.36	2.36	1.61962	1.05538	0.526339	0	0	1	1	0	0	0	1	0	1	0	0	0	2	1	1	0	0	1	1	1	1	1	1	0	1	0	0	22.8333
811	2	62	1	0	0	0	0	1.5	52.5	23.3333	136	1.14	15.44	4.53	0.330414	1.2159	0.742725	0	0	0	0	0	0	1	0	0	2	1	0	1	1	0	0	0	0	0	1	1	1	1	1	0	0	0	0	22.7
812	1	48	0	0	0	0	1	1.7	69	23.8754	134	40.65	1000	18.36	1.61962	3.00043	1.28691	0	0	0	1	1	1	1	1	1	1	1	1	0	1	1	1	1	0	0	1	1	0	1	0	0	1	0	1	21.7
813	1	65	1	0	0	0	0	1.68	52	18.424	119	3.51	22.39	2.68	0.654177	1.36903	0.565848	1	0	1	0	0	0	1	1	0	1	0	1	0	1	0	0	0	0	0	1	1	1	1	1	0	0	0	1	20.6667
814	2	62	1	1	1	0	0	1.5	65	28.8889	93	2.66	20.51	0	0.563481	1.33264	0	3	1	1	0	0	0	1	1	0	1	1	1	0	1	0	0	0	0	0	0	1	1	1	1	0	1	0	1	18.6667
815	1	65	1	0	0	0	1	1.68	65	23.03	146	1.74	3.42	0	0.437751	0.645422	0	0	0	0	0	0	0	1	1	0	1	0	1	0	1	1	1	1	0	0	0	1	1	1	1	0	1	1	0	22.6333
816	2	58	1	0	0	0	0	1.58	67	26.8386	121	709.41	1000	21.7	2.85151	3.00043	1.35603	2	1	0	1	1	1	1	1	0	2	0	0	0	1	1	1	0	0	1	1	1	1	1	1	0	0	0	0	22.7333
817	2	63	1	0	0	0	0	1.65	67	24.6097	127	3.54	15.73	9.49	0.657056	1.2235	1.02078	2	1	0	0	0	1	1	1	0	1	1	0	0	0	0	0	0	0	0	1	1	1	1	1	0	0	0	0	22.7
818	1	55	1	1	1	0	0	1.7	64	22.1453	95	3.35	147.01	0	0.638489	2.17029	0	0	0	1	0	1	0	0	0	0	2	0	1	0	2	0	1	0	0	1	0	1	1	1	1	0	1	0	1	8.47
819	2	38	0	0	0	0	0	1.57	34	13.7937	132	1.08	14.65	0	0.318063	1.19451	0	1	0	0	0	0	0	1	0	0	1	0	0	0	1	0	0	0	0	0	1	1	1	1	1	0	0	1	0	21.7
821	1	59	1	0	0	0	0	1.65	77	28.2828	67	4.05	0	6.98	0.703291	0	0.902003	3	1	1	0	0	1	1	0	0	2	1	0	0	1	1	1	0	0	0	1	1	1	1	1	0	0	0	0	22.6667
822	1	63	1	0	0	0	0	1.58	55	22.0317	128	10.11	9.2	0	1.04571	1.0086	0	0	0	0	1	0	0	1	1	0	1	0	0	0	2	0	0	0	0	0	1	1	1	1	1	0	0	1	0	22.6
823	2	32	0	0	0	0	0	1.57	44.5	18.0535	114	0.49	8.05	0	0.173186	0.956649	0	1	0	0	0	0	0	1	1	0	1	1	0	0	1	0	0	0	0	0	0	1	1	1	1	0	1	1	0	22.4667
824	1	58	1	0	0	0	0	1.7	67	23.1834	154	7.75	6.34	3.16	0.942008	0.865696	0.619093	0	0	0	1	0	0	0	0	1	2	0	1	0	1	0	1	0	1	1	0	0	0	1	1	1	0	0	1	22.5
825	2	70	1	0	0	0	0	1.58	50.5	20.2291	126	48.59	14.91	1.02	1.69539	1.20167	0.305351	0	0	0	1	0	0	1	1	0	1	1	0	0	1	0	0	0	0	0	0	1	1	1	1	0	0	0	0	22.4
826	1	55	1	0	0	0	0	1.71	74	25.3069	157	1.5	0	4.8	0.39794	0	0.763428	2	1	0	0	0	0	1	1	0	1	1	0	0	1	0	0	0	0	0	1	1	1	1	1	0	0	1	0	22.1
827	2	83	1	0	0	0	0	1.55	50	20.8117	111	3.1	1.29	3.51	0.612784	0.359835	0.654177	0	0	0	0	0	0	0	1	0	1	2	0	0	1	0	0	1	0	0	1	1	1	1	1	1	0	1	1	14.9667
828	2	64	1	1	0	1	0	1.6	57.5	22.4609	131	1.17	13.83	1.65	0.33646	1.17114	0.423246	0	0	0	0	0	0	1	0	0	1	1	0	0	1	1	1	0	1	0	1	1	1	1	1	0	0	1	0	22.1333
829	2	56	1	0	0	0	0	1.5	56	24.8889	114	9.25	21.27	5.81	1.01072	1.34772	0.833147	2	1	0	1	0	0	1	1	0	1	0	0	0	0	1	1	0	0	0	0	1	1	1	1	0	0	0	0	22.1333
830	1	58	1	0	0	0	0	1.7	62	21.4533	57	0.79	4.4	2.83	0.252853	0.732394	0.583199	0	0	1	0	0	0	1	1	1	1	0	1	1	1	0	1	1	1	0	0	1	0	1	1	0	0	1	1	21.17
831	1	77	1	1	0	1	0	1.55	57	23.7253	90	12.41	6.98	1.59	1.12743	0.902003	0.4133	0	0	1	1	0	0	0	1	0	1	1	1	0	1	0	0	0	0	0	1	1	1	1	1	0	1	1	1	13.9333
832	2	52	1	0	0	0	0	1.6	64	25	103	0.53	8.16	0	0.184691	0.961895	0	2	1	1	0	0	0	1	0	0	2	1	0	0	1	1	1	0	1	1	0	1	1	1	1	0	0	0	0	21.9667
833	1	60	1	0	0	0	0	1.71	63	21.5451	125	1.42	5.04	1.98	0.383815	0.781037	0.474216	0	0	0	0	0	0	1	1	0	1	1	1	1	2	0	0	0	0	1	1	1	1	1	1	0	0	1	0	21.9333
834	1	38	0	0	0	0	1	1.68	53	18.7783	73	1.31	2.2	1.91	0.363612	0.50515	0.463893	0	0	1	0	0	0	1	0	1	2	0	1	0	2	1	1	1	1	1	1	1	1	1	1	0	1	1	1	21.8667
835	1	82	1	1	0	0	0	1.6	48	18.75	108	29.23	274.39	5.98	1.48044	2.43995	0.843855	0	0	1	1	1	0	1	0	1	2	1	1	0	1	0	1	1	0	1	0	1	1	1	1	0	0	1	0	21.8667
836	2	52	1	0	0	0	1	1.64	71	26.398	123	3.09	9.45	5.08	0.611723	1.01912	0.783904	2	1	0	0	0	0	0	1	0	1	0	0	0	1	0	0	0	0	1	0	1	1	1	1	0	1	1	0	21.6
837	2	41	0	0	0	0	0	1.6	51	19.9219	113	23.16	11.1	0	1.3831	1.08279	0	0	0	0	1	0	0	1	0	0	1	1	0	0	1	1	1	0	0	0	0	1	1	1	1	0	0	0	0	21.7
838	2	51	1	0	0	0	0	1.61	57.5	22.1828	134	6.91	36.79	0	0.898176	1.57738	0	0	0	0	1	0	0	1	0	0	2	0	0	0	2	1	1	1	1	1	1	1	1	1	1	0	0	1	0	21.7333
839	1	46	0	0	0	0	1	1.71	61	20.8611	107	58.42	204.2	0	1.77393	2.31218	0	0	0	1	1	1	0	1	1	1	1	1	0	0	1	0	1	1	0	0	0	0	0	1	0	0	1	1	1	18.7
840	1	64	1	1	1	0	0	1.72	56	18.9292	128	1.2	4.46	0	0.342423	0.737193	0	0	0	0	0	0	0	1	0	1	2	0	0	0	2	0	1	1	0	1	1	1	1	1	1	0	0	1	1	21.6667
841	1	91	1	1	0	0	0	1.58	52	20.83	130	6.24	7.55	0	0.859739	0.931966	0	0	0	0	1	0	0	1	0	0	1	1	0	1	1	0	1	0	1	1	1	1	1	1	1	0	0	1	1	2.3
842	1	65	1	0	0	0	0	1.65	46	16.8962	118	4.26	0	0	0.720986	0	0	1	0	1	0	0	0	1	1	0	2	1	1	0	1	0	0	0	0	0	0	1	1	1	1	0	1	1	0	21.5333
843	1	79	1	0	0	0	0	1.62	48	18.2899	125	4.11	2.92	2.57	0.708421	0.593286	0.552668	1	0	0	0	0	0	1	0	0	0	0	1	0	1	0	0	1	1	0	1	1	1	1	1	0	0	0	1	15.5
844	2	58	1	0	0	0	0	1.59	46	18.1955	105	169.35	81.37	4.26	2.23134	1.91577	0.720986	1	0	1	1	1	0	0	1	0	1	0	0	0	1	0	1	0	0	1	0	1	1	1	1	0	0	1	1	18.75
845	2	70	1	1	0	0	0	1.53	52	22.2137	128	3.48	5.36	0	0.651278	0.803457	0	0	0	0	0	0	0	1	1	0	1	1	0	0	1	0	0	0	0	1	0	1	1	1	1	0	0	1	0	21.5
846	2	48	0	0	0	0	0	1.62	62	23.6244	93	7.27	5.84	0	0.917506	0.835056	0	0	0	1	1	0	0	1	1	1	1	1	0	0	1	1	1	0	0	0	0	1	1	1	0	0	0	1	1	20.43
847	2	77	1	0	0	0	0	1.55	53	22.0604	115	1.59	5.71	0.27	0.4133	0.826723	0.103804	0	0	0	0	0	0	1	0	0	1	0	0	0	1	1	1	0	1	1	0	1	1	1	1	0	0	0	0	21.5
848	2	69	1	0	0	0	0	1.62	45.5	17.3373	121	1.05	5.73	1.68	0.311754	0.828015	0.428135	1	0	0	0	0	0	1	1	0	2	1	0	1	1	0	0	0	0	0	1	1	1	1	1	0	0	0	0	21.3
849	2	74	1	1	1	0	0	1.46	54	25.3331	56	1.3	27.93	2.34	0.361728	1.46135	0.523746	2	1	1	0	0	0	1	1	0	2	1	1	0	1	0	0	1	1	1	1	1	1	1	1	0	0	0	1	9.2
850	2	73	1	1	0	0	0	1.58	64	25.6369	130	4.91	13.83	2.41	0.771587	1.17114	0.532754	2	1	0	0	0	0	1	1	0	1	1	0	0	1	0	0	0	0	0	1	1	1	1	1	0	0	1	0	21.3
851	1	62	1	0	0	0	0	1.75	80	26.1224	72	2.73	0	0	0.571709	0	0	2	1	1	0	0	0	1	1	0	2	1	0	1	1	0	0	0	0	0	1	1	1	1	0	1	1	1	1	19.3333
852	1	40	0	0	0	0	0	1.82	74	22.3403	138	0.83	3.86	1.64	0.262451	0.686636	0.421604	0	0	0	0	0	0	1	0	0	0	1	0	0	0	1	1	0	0	0	0	1	1	1	1	0	1	1	0	21.4
853	1	57	1	1	0	0	0	1.7	63	21.7993	113	2.72	4.03	0	0.570543	0.701568	0	0	0	1	0	0	0	1	1	0	1	0	1	0	1	1	1	0	0	1	1	1	1	1	1	0	0	1	1	19.2667
854	2	32	0	0	0	0	0	1.4	38	19.3878	68	1.26	7.35	0	0.354108	0.921686	0	0	0	1	0	0	0	0	0	1	1	0	0	0	1	1	1	0	0	1	1	1	0	1	1	0	1	1	1	21.2667
855	2	47	0	0	1	0	0	1.58	74	29.6427	137	1.22	5.28	0	0.346353	0.79796	0	3	1	0	0	0	0	1	0	0	2	2	0	1	1	1	1	0	1	0	0	1	1	1	0	0	1	1	0	21.3
856	1	55	1	0	0	0	0	1.67	53	19.0039	125	4.37	42.51	38.1	0.729974	1.63859	1.59218	0	0	0	0	1	1	1	0	0	1	0	1	0	1	1	1	1	0	0	0	1	1	1	1	0	0	1	0	21.2333
857	1	75	1	0	0	0	0	1.54	55	23.1911	98	5.03	75.31	1.56	0.780317	1.88258	0.40824	0	0	1	1	1	0	1	1	0	1	0	1	0	1	0	1	0	1	1	1	1	1	1	1	0	0	1	1	20.2333
858	2	61	1	0	0	0	0	1.6	51	19.9219	117	1.27	9.36	2.97	0.356026	1.01536	0.598791	0	0	0	0	0	0	0	0	0	1	1	1	0	2	0	0	0	0	1	1	1	1	1	1	0	0	1	0	20.7667
859	2	79	1	0	0	0	0	1.6	60	23.4375	86	3.06	104.95	2.04	0.608526	2.0251	0.482874	0	0	1	0	1	0	1	1	1	2	1	1	1	1	0	1	0	0	0	0	0	1	1	1	0	0	0	1	21.2
860	1	67	1	1	0	0	0	1.74	85	28.075	106	6.39	7.23	2.45	0.868644	0.9154	0.537819	3	1	1	1	0	0	1	1	0	1	0	1	0	2	0	1	0	0	1	1	1	1	1	1	0	0	1	1	0.7
861	1	69	1	1	0	0	0	1.73	65	21.7181	149	2.18	16.36	0	0.502427	1.23955	0	0	0	0	0	0	0	0	0	0	1	1	0	0	1	0	0	0	0	0	1	1	1	1	1	0	0	1	0	21.1
862	1	73	1	0	0	0	0	1.67	71	25.4581	149	1.79	8.05	2.43	0.445604	0.956649	0.535294	2	1	0	0	0	0	1	1	1	1	0	0	0	1	1	1	1	1	1	0	1	1	1	1	0	0	1	0	21
863	2	60	1	0	0	0	0	1.59	59	23.3377	124	1.58	11.89	0	0.41162	1.11025	0	0	0	0	0	0	0	1	0	0	1	0	0	0	1	0	1	0	0	1	1	1	1	1	1	0	1	1	0	20.9
864	1	56	1	0	0	0	0	1.68	58	20.5499	102	2.09	13.38	0	0.489958	1.15776	0	0	0	1	0	0	0	1	1	1	1	1	0	1	1	0	1	0	0	0	1	1	1	1	1	0	0	0	0	20.3333
865	1	68	1	0	0	0	0	1.68	55	19.487	123	1.9	22.65	0	0.462398	1.37383	0	0	0	0	0	0	0	1	1	0	2	0	0	0	2	1	1	1	1	1	1	1	1	1	1	1	0	1	0	20.9667
866	1	78	1	0	0	0	0	1.63	65	24.4646	124	66.11	26.81	0	1.82679	1.4442	0	2	1	0	1	0	0	1	1	1	1	1	0	0	1	1	1	0	1	1	0	1	1	1	1	0	0	1	0	20.8667
867	1	68	1	1	0	1	0	1.73	75	25.0593	146	1.3	5.72	3.69	0.361728	0.827369	0.671173	2	1	0	0	0	0	0	0	0	1	1	0	0	1	0	0	0	0	0	1	1	1	1	1	0	0	1	0	20.9
868	1	59	1	1	0	0	0	1.63	76	28.6048	133	2.29	0	2.04	0.517196	0	0.482874	3	1	0	0	0	0	1	1	0	0	1	1	1	1	0	0	0	0	1	1	1	1	1	1	0	0	0	0	20.7333
869	2	75	1	0	0	0	1	1.57	54.67	22.1794	72	1.93	5.33	0	0.466868	0.801404	0	0	0	1	0	0	0	1	1	0	2	1	1	0	1	0	0	0	0	0	1	1	1	1	1	0	1	1	1	19.8333
870	1	67	1	1	0	1	0	1.63	57	21.4536	126	10.36	5.95	2.13	1.05538	0.841985	0.495544	0	0	0	1	0	0	0	0	0	1	1	1	0	1	0	1	0	0	0	1	1	1	1	1	0	0	0	0	20.7
871	1	69	1	0	0	0	0	1.7	47.5	16.436	127	4.53	2.38	1.91	0.742725	0.528917	0.463893	1	0	0	0	0	0	1	0	0	1	1	0	0	1	0	1	0	0	1	1	1	1	1	1	0	0	0	1	7.6
872	1	70	1	0	0	0	0	1.67	77	27.6095	112	11.23	8.67	0	1.08743	0.985426	0	2	1	1	1	0	0	1	0	1	1	1	1	0	0	0	1	0	0	1	1	1	1	1	1	0	0	1	0	20.7
873	2	72	1	1	1	0	0	1.58	69.5	27.8401	120	4.54	14.77	4.32	0.74351	1.19783	0.725912	2	1	0	0	0	0	1	0	0	1	1	0	0	1	1	1	1	0	1	1	1	1	1	1	0	0	0	0	20.7
874	2	46	0	0	0	0	1	1.59	70	27.6888	58	6.39	8.67	2.69	0.868644	0.985426	0.567026	2	1	1	1	0	0	1	1	1	1	1	0	0	1	1	1	0	0	0	1	1	0	0	1	0	1	1	1	18.67
875	2	76	1	0	0	0	0	1.5	41.5	18.4444	87	35.41	110.82	2.3	1.56122	2.04852	0.518514	1	0	1	1	1	0	1	0	1	1	0	0	0	1	1	1	1	1	1	0	1	1	1	1	0	0	0	0	20.7
876	1	64	1	0	1	0	0	1.76	88	28.4091	153	1.86	5.9	3.22	0.456366	0.838849	0.625312	3	1	0	0	0	0	0	0	0	1	0	0	0	1	0	0	0	0	0	1	1	1	1	1	0	1	1	1	19.6333
877	2	74	1	0	0	0	0	1.58	54.5	21.8314	99	61.76	12.73	2.65	1.79768	1.13767	0.562293	0	0	1	1	0	0	1	0	0	1	0	0	0	1	1	1	0	0	1	0	1	1	1	1	1	1	1	1	11.4667
878	2	64	1	0	0	0	0	1.55	65	27.0552	126	3.3	8.98	0	0.633468	0.999131	0	2	1	0	0	0	0	1	0	0	1	1	0	0	1	0	0	0	0	0	1	1	1	1	1	0	0	1	0	20.5667
879	1	62	1	0	0	0	0	1.69	78	27.31	145	3.99	4.05	0	0.698101	0.703291	0	2	1	0	0	0	0	1	1	0	1	1	1	0	1	0	1	0	0	0	0	1	1	1	1	0	0	1	0	20.0667
880	2	73	1	0	0	0	0	1.5	50	22.2222	122	5.13	9.31	2.45	0.78746	1.01326	0.537819	0	0	0	1	0	0	0	1	0	1	0	0	0	1	0	1	0	0	1	0	1	1	1	1	0	0	1	0	20.4667
881	2	48	0	0	0	0	1	1.53	41	17.5146	110	0.68	9.7	0.15	0.225309	1.02938	0.0606978	1	0	0	0	0	0	0	1	1	1	1	1	1	2	0	1	1	1	1	0	1	1	1	0	0	0	1	1	19.37
882	2	69	1	0	0	0	0	1.6	54	21.0938	138	4.26	131.56	0	0.720986	2.12241	0	0	0	0	0	1	0	1	1	1	2	0	1	0	1	1	1	0	1	1	1	1	1	1	1	0	1	1	1	20.2667
883	2	54	1	0	0	0	0	1.63	55	20.7008	62	2.45	21.24	0	0.537819	1.34713	0	0	0	1	0	0	0	0	1	1	1	0	0	0	1	1	1	1	0	1	1	1	1	1	1	0	1	0	0	20.3
884	1	55	1	0	1	0	0	1.74	71	23.4509	142	40.64	99.21	6.05	1.61951	2.00091	0.848189	0	0	0	1	1	0	0	1	0	2	1	0	0	2	0	1	1	0	1	0	1	1	1	1	0	0	0	0	19.6667
885	1	81	1	1	0	0	0	1.71	71	24.281	133	19.35	9.44	0	1.30856	1.0187	0	2	1	0	1	0	0	1	0	0	1	1	0	0	0	0	0	0	0	0	0	1	1	1	1	0	1	1	1	10
886	2	62	1	0	0	0	0	1.58	67	26.8386	122	1.96	6.43	1.83	0.471292	0.870989	0.451786	2	1	0	0	0	0	1	1	0	1	0	0	0	1	0	0	0	0	0	0	1	1	1	1	0	0	1	0	20.1333
887	1	70	1	1	1	0	1	1.65	60	22.0386	121	4.72	8.79	4.18	0.757396	0.990783	0.71433	0	0	0	0	0	0	0	0	0	1	1	1	1	1	1	1	0	0	1	0	1	1	1	1	0	0	1	0	20.1667
888	1	61	1	1	1	0	0	1.6	52	20.3125	119	2.15	26	1.47	0.498311	1.43136	0.392697	0	0	1	0	0	0	1	0	1	1	0	1	1	2	0	1	0	0	1	0	1	1	1	1	0	0	1	0	20.1333
889	2	73	1	1	0	0	0	1.65	68	24.977	127	2.91	8.92	3.1	0.592177	0.996512	0.612784	2	1	0	0	0	0	0	1	0	1	0	0	0	1	0	1	0	0	0	0	1	1	1	1	0	0	1	0	20.1667
890	1	86	1	0	0	0	0	1.61	70	27.0051	142	2.75	7.81	0	0.574031	0.944976	0	2	1	0	0	0	0	1	1	1	1	0	0	0	1	0	1	0	0	0	1	1	1	1	1	0	0	0	0	20.0333
891	2	66	1	0	0	0	0	1.6	57	22.2656	102	2.44	6.19	8.71	0.536558	0.856729	0.987219	0	0	1	0	0	1	1	0	0	2	1	0	1	1	0	0	0	0	0	0	1	1	1	1	0	0	0	0	20.0333
892	1	49	0	0	0	0	0	1.62	56	21.3382	152	4.02	0	3.22	0.700704	0	0.625312	0	0	0	0	0	0	1	0	1	2	1	1	0	1	0	0	1	1	0	1	1	1	1	1	0	0	1	0	19.4
893	1	56	1	0	0	0	0	1.7	73	25.2595	113	0.93	8.11	0.62	0.285557	0.959518	0.209515	2	1	1	0	0	0	1	1	0	1	0	1	0	1	0	1	0	1	0	1	1	1	1	1	0	1	1	1	14.03
894	1	45	0	0	0	0	0	1.72	72	24.3375	145	2.03	4	0	0.481443	0.69897	0	2	1	0	0	0	0	1	0	0	1	1	0	0	0	0	0	0	0	0	0	1	1	1	1	0	0	0	0	19.8
895	1	48	0	0	0	0	0	1.68	67	23.7387	84	8.75	12.62	0	0.989005	1.13418	0	0	0	1	1	0	0	0	1	1	1	0	0	0	2	0	0	1	0	1	1	1	0	1	1	0	1	0	1	18.8
896	1	84	1	0	1	0	0	1.72	60	20.2812	112	27.12	30.97	0	1.44902	1.50474	0	0	0	1	1	0	0	1	0	0	1	0	1	0	1	0	1	0	0	1	1	1	1	1	1	0	1	0	1	3.5
897	2	70	1	0	0	0	0	1.67	66	23.6652	114	9.68	0	2.56	1.02857	0	0.55145	0	0	0	1	0	0	0	0	0	1	0	0	0	1	0	0	0	0	0	1	1	1	1	1	0	1	0	0	19.8
898	1	52	1	0	0	0	0	1.75	84	27.4286	146	2.23	3.85	0	0.509203	0.685742	0	2	1	0	0	0	0	0	0	0	1	1	0	0	1	0	1	0	0	1	1	1	1	1	1	0	0	1	0	19.7667
899	2	60	1	0	0	0	0	1.57	57	23.1247	70	16.4	40.58	1.58	1.24055	1.61888	0.41162	0	0	1	1	1	0	1	1	1	2	0	1	0	1	0	1	0	0	0	1	1	1	0	0	0	0	1	1	19.6333
900	2	51	1	0	0	0	0	1.67	54.5	19.5418	119	1.89	3.12	3.58	0.460898	0.614897	0.660865	0	0	0	0	0	0	1	0	0	2	0	0	0	1	1	1	0	0	1	1	1	1	1	1	0	0	1	0	19.6667
901	2	65	1	0	0	0	0	1.36	43.5	23.5186	126	37.8	26.4	0.25	1.58883	1.43775	0.09691	0	0	0	1	0	0	0	0	0	1	1	0	0	2	0	1	0	0	1	1	1	1	1	1	0	0	0	0	19.5667
902	2	49	0	0	0	0	0	1.56	54	22.1893	136	2.22	26.13	2.81	0.507856	1.43345	0.580925	0	0	0	0	0	0	1	0	0	2	1	0	0	1	0	0	0	0	1	0	1	1	1	1	0	0	0	0	19.5
903	1	61	1	1	1	0	0	1.75	78	25.4694	87	3.85	0	2.02	0.685742	0	0.480007	2	1	1	0	0	0	1	0	0	1	1	0	0	1	0	0	0	0	0	1	1	1	1	1	0	0	1	0	19.3
904	1	76	1	1	0	0	0	1.63	65.73	24.7394	44	4.71	31.39	4.76	0.756636	1.51041	0.760422	2	1	1	0	0	0	1	1	0	2	1	1	0	1	1	1	0	1	0	0	1	1	1	1	0	1	1	1	17.27
905	2	51	1	0	0	1	0	1.58	55.5	22.232	101	5	13.87	2.63	0.778151	1.17231	0.559907	0	0	1	0	0	0	1	0	1	1	2	1	0	1	0	0	0	0	1	1	1	1	1	1	0	0	1	1	31.8
906	2	56	1	0	0	0	0	1.55	58	24.1415	127	1.83	3.76	1.21	0.451786	0.677607	0.344392	2	1	0	0	0	0	1	0	0	1	1	0	0	1	0	0	0	0	0	1	1	1	1	1	0	0	0	0	45.7333
907	2	79	1	1	0	1	0	1.47	55	25.4524	87	6.33	28.12	1.54	0.865104	1.46419	0.404834	2	1	1	1	0	0	1	1	0	2	2	1	0	2	1	0	1	0	0	1	1	1	1	1	0	0	1	1	54.8
908	1	73	1	1	1	0	0	1.78	91	28.7211	56	2.41	2.83	1.82	0.532754	0.583199	0.450249	3	1	1	0	0	0	1	0	0	2	0	1	0	2	1	1	0	0	0	1	1	1	1	1	0	1	0	0	34.1333
909	2	87	1	0	0	0	0	1.57	54.67	22.1794	120	1.2	60.61	0.98	0.342423	1.78965	0.296665	0	0	0	0	1	0	0	0	0	1	2	0	0	1	1	1	0	1	1	1	1	1	1	1	0	0	0	1	21.5
910	2	61	1	0	0	0	0	1.58	65	26.0375	126	2.08	29.35	0	0.488551	1.48216	0	2	1	0	0	0	0	1	1	0	1	0	0	0	2	1	1	0	0	1	0	1	1	1	1	0	0	0	0	22.9
911	1	40	0	0	0	0	0	1.77	79	25.2163	93	2.15	394.35	2.19	0.498311	2.59698	0.503791	2	1	1	0	1	0	1	1	0	1	1	1	0	1	0	0	0	0	0	1	1	1	1	1	0	0	1	1	56.5
912	2	24	0	0	0	0	0	1.6	45	17.5781	102	0.98	12.98	1.06	0.296665	1.14551	0.313867	1	0	1	0	0	0	1	1	0	1	1	0	0	2	1	1	0	0	0	1	1	1	1	1	0	0	1	1	71.1333
913	1	70	1	0	0	0	0	1.65	60	22.0386	127	8.83	5.64	0.98	0.992554	0.822168	0.296665	0	0	0	1	0	0	1	0	0	1	0	0	0	1	0	0	0	0	0	1	1	1	1	1	0	0	1	0	45.9667
914	2	70	1	1	1	0	0	1.68	66	23.3844	45	10.03	327.55	4.23	1.04258	2.5166	0.718502	0	0	1	1	1	0	1	0	0	2	1	1	0	1	0	0	0	0	0	1	1	1	1	1	0	1	1	1	41.0333
915	1	56	1	1	0	0	1	1.7	70	24.2215	129	2.5	3.58	1.03	0.544068	0.660865	0.307496	2	1	0	0	0	0	0	1	0	1	1	0	0	1	0	0	0	0	0	1	1	1	1	1	0	0	0	0	41.7
916	1	56	1	0	0	0	0	1.71	60	20.5191	133	4.65	3.67	3.16	0.752048	0.669317	0.619093	0	0	0	0	0	0	0	0	1	2	0	1	0	1	1	1	1	0	1	1	1	1	1	1	0	0	0	0	36.5667
917	1	93	1	0	0	0	0	1.7	63	21.7993	124	8.46	0.08	1.59	0.975891	0.0334238	0.4133	0	0	0	1	0	0	1	0	0	1	1	0	0	1	0	0	0	0	0	1	1	1	1	1	0	0	1	1	10.9333
918	1	42	0	0	0	0	0	1.7	73	25.2595	89	3.6	11.25	1.08	0.662758	1.08814	0.318063	2	1	1	0	0	0	1	0	0	2	0	1	0	1	0	0	0	0	0	0	1	0	1	1	0	0	1	0	50.43
919	2	58	1	1	0	0	0	1.49	57.5	25.8997	74	6.32	7.59	6.32	0.864511	0.933993	0.864511	2	1	1	1	0	0	1	0	1	1	0	1	0	0	1	1	0	0	0	0	1	1	1	1	0	0	0	0	55.8333
920	1	65	1	0	1	0	0	1.76	80	25.8264	149	1.69	7.94	4.72	0.429752	0.951338	0.757396	2	1	0	0	0	0	1	0	0	1	1	1	0	1	0	0	0	0	1	1	1	1	1	1	0	1	0	0	43.5667
921	1	62	1	0	0	0	0	1.71	80	27.3588	135	5.98	7.78	2.28	0.843855	0.943495	0.515874	2	1	0	1	0	0	1	0	1	2	1	1	1	1	1	1	0	1	0	1	1	1	1	1	0	0	0	0	42.9333
922	1	60	1	0	0	1	0	1.71	60	20.5191	150	18.59	19.91	6.69	1.29203	1.32035	0.885926	0	0	0	1	0	0	1	0	0	1	1	0	0	1	0	0	0	0	1	1	1	1	1	1	0	0	1	1	42.5667
923	1	72	1	0	1	0	0	1.75	58	18.9388	132	2.93	7.4	4.21	0.594393	0.924279	0.716838	0	0	0	0	0	0	1	0	0	1	1	1	0	1	1	1	0	0	0	0	1	1	1	1	0	0	1	0	37.5667
924	1	63	1	1	1	0	0	1.72	65.73	22.2181	75	1.53	20.16	1.22	0.403121	1.32552	0.346353	0	0	1	0	0	0	1	0	0	1	1	0	0	1	0	0	0	0	0	1	1	1	1	1	0	0	0	0	72.8333
925	1	73	1	1	1	1	1	1.69	70	24.5089	99	1.98	4.19	5.03	0.474216	0.715167	0.780317	2	1	1	0	0	0	1	0	0	2	1	0	0	1	0	0	0	0	0	1	1	1	1	1	0	0	1	0	42.6667
926	2	47	0	0	0	0	0	1.56	60	24.6548	125	2.48	2.55	1.99	0.541579	0.550228	0.475671	2	1	0	1	1	0	0	0	0	2	1	0	0	1	0	0	1	0	0	0	1	1	1	1	1	0	0	0	23.0667
927	1	65	1	0	0	0	0	1.65	59	21.6713	136	1.15	17.37	6.07	0.332438	1.26411	0.849419	0	0	0	0	0	0	1	0	0	1	1	0	0	2	0	0	1	1	0	1	0	0	1	1	0	0	1	1	36.3
928	2	34	0	0	0	0	0	1.65	53.2	19.5409	119	0.7	9.56	0.94	0.230449	1.02366	0.287802	0	0	0	0	0	0	1	1	0	1	1	0	0	1	1	1	0	0	0	0	1	1	1	1	0	0	1	0	44.6333
929	2	49	0	0	0	0	0	1.52	51	22.0741	93	10.33	11.38	0	1.05423	1.09272	0	0	0	1	1	0	0	1	1	1	2	1	0	0	1	0	1	0	0	0	0	1	1	1	1	0	0	1	1	20.7
930	2	85	1	0	0	0	0	1.3	30	17.7515	68	70.59	16.63	0.96	1.85485	1.24625	0.292256	1	0	1	1	0	0	1	1	0	2	1	1	0	1	0	0	0	0	0	0	1	1	1	1	0	1	0	1	47.6333
931	2	71	1	0	0	0	0	1.63	51	19.1953	115	7.41	52.44	9.77	0.924796	1.72787	1.03222	0	0	0	1	1	1	1	1	0	2	1	1	0	2	0	0	1	0	0	1	1	1	1	1	0	0	0	1	16.47
932	1	53	1	0	0	0	0	1.76	74.5	24.0509	158	1.56	8.59	2.7	0.40824	0.981819	0.568202	2	1	0	0	0	0	1	0	0	1	0	0	0	1	0	1	0	0	0	1	1	1	1	1	0	0	0	0	32.7
933	2	47	0	0	0	0	0	1.6	51	19.9219	121	1.12	33.44	1.11	0.326336	1.53706	0.324282	0	0	0	0	0	0	0	1	0	1	1	0	0	2	0	0	1	1	0	0	1	0	1	1	0	0	0	0	44.7667
934	2	64	1	0	0	1	0	1.62	90	34.2936	96	38.37	15.82	2.3	1.59517	1.22583	0.518514	3	1	1	1	0	0	1	0	0	2	1	1	1	1	0	0	0	0	1	0	1	1	1	1	0	0	1	0	44.5333
935	1	53	1	0	0	0	0	1.6	60	23.4375	131	1.21	0.93	1.37	0.344392	0.285557	0.374748	0	0	0	0	0	0	1	0	0	2	1	0	1	1	0	1	0	0	0	0	1	1	1	1	1	0	1	0	48.2
936	1	84	1	0	0	0	0	1.78	64	20.1995	113	2.73	9.28	1.52	0.571709	1.01199	0.401401	0	0	1	0	0	0	0	0	0	1	0	1	0	2	0	0	0	0	0	0	1	1	1	1	0	1	0	1	25.7333
937	1	78	1	0	0	0	0	1.65	55	20.202	114	120.11	300.91	1.85	2.08318	2.47988	0.454845	0	0	1	1	1	0	1	0	0	1	0	1	0	2	1	1	0	0	1	0	1	1	1	1	0	0	0	0	39.3667
938	1	70	1	0	0	0	0	1.62	55	20.9572	63	10.55	6.11	4	1.06258	0.85187	0.69897	0	0	1	1	0	0	1	1	0	1	1	0	0	1	0	1	0	0	1	0	1	1	1	1	1	1	0	1	57.53
939	2	57	1	0	0	0	0	1.55	61	25.3902	129	9.49	12.84	0.31	1.02078	1.14114	0.117271	2	1	0	1	0	0	1	0	0	1	1	0	0	1	1	0	0	0	1	1	1	1	1	1	0	0	0	0	57.1333
940	2	41	0	0	0	0	0	1.6	52	20.3125	134	2.28	7.3	1.21	0.515874	0.919078	0.344392	0	0	0	0	0	0	0	1	0	1	1	0	0	1	0	0	0	0	0	1	1	1	1	1	0	1	1	0	45.4667
941	2	78	1	0	0	0	0	1.51	50	21.9289	116	1.64	21.32	1.5	0.421604	1.34869	0.39794	0	0	0	0	0	0	1	0	0	1	1	0	1	2	0	0	0	0	0	1	1	1	1	1	0	0	0	1	22.7
942	2	46	0	0	0	0	0	1.55	53	22.0604	80	7.74	459.87	112.4	0.941511	2.66358	2.05461	0	0	1	1	1	1	1	1	1	1	2	0	0	2	1	1	0	0	0	1	0	1	1	1	0	1	1	1	29.2
943	1	51	1	0	0	0	0	1.69	58	20.3074	124	31.76	897.42	31.8	1.51534	2.95348	1.51587	0	0	0	1	1	1	1	1	0	1	1	1	0	1	1	1	0	0	0	1	1	1	1	1	0	1	0	0	33.3333
944	1	84	1	1	0	0	0	1.73	80	26.7299	100	2.12	17.67	0.97	0.494155	1.27114	0.294466	2	1	1	0	0	0	1	1	0	1	1	0	0	1	0	0	1	0	0	1	1	1	1	1	0	1	1	1	26.0333
945	1	45	0	1	0	0	0	1.62	72	27.4348	134	3.92	10.44	0	0.691965	1.05843	0	2	1	0	0	0	0	1	0	0	1	0	0	0	1	0	0	0	0	1	0	0	0	1	1	0	1	0	0	26.33
946	2	57	1	0	0	0	0	1.63	67	25.2174	120	5.47	62.03	185.2	0.810904	1.79955	2.26998	2	1	0	1	1	1	1	1	0	2	1	0	1	1	0	0	0	0	0	1	1	1	1	1	0	1	0	0	47.7333
947	2	51	1	0	0	0	0	1.63	62.5	23.5237	90	0.85	1.45	0.98	0.267172	0.389166	0.296665	0	0	1	0	0	0	1	0	0	2	0	1	0	1	0	0	0	0	0	0	1	1	1	1	0	0	1	0	43.9667
948	2	82	1	1	0	0	0	1.46	48	22.5183	98	1.55	12.01	0	0.40654	1.11428	0	0	0	1	0	0	0	1	1	1	2	1	1	0	1	0	1	0	0	0	0	1	1	1	1	0	0	1	1	11.5333
949	2	63	1	0	0	0	0	1.6	66	25.7812	85	0.66	4.54	0	0.220108	0.74351	0	2	1	1	0	0	0	1	0	0	2	1	1	0	1	0	0	0	0	1	1	0	0	1	1	1	1	1	1	18.8333
950	1	80	1	0	0	1	1	1.65	58	21.3039	115	2.34	21.96	14.34	0.523746	1.36097	1.18583	0	0	1	0	0	1	1	1	0	2	0	1	0	2	1	0	0	0	0	1	1	1	1	1	0	0	0	1	30.9667
951	2	81	1	1	0	0	0	1.5	42.5	18.8889	72	3.96	0.02	1.13	0.695482	0.00860017	0.32838	0	0	1	0	0	0	1	0	0	2	1	0	0	1	0	0	0	0	0	1	0	1	1	1	0	0	1	1	29.6333
952	2	60	1	0	0	0	0	1.59	72	28.4799	139	16.05	10.09	1.5	1.23172	1.04493	0.39794	3	1	0	1	0	0	1	1	0	1	1	1	0	1	0	0	0	0	0	1	1	1	1	1	0	0	0	0	32.1667
953	1	84	1	1	0	0	0	1.68	91	32.2421	132	4.52	44.89	0.88	0.741939	1.66172	0.274158	3	1	0	0	1	0	1	1	0	0	1	1	0	1	1	0	0	1	0	1	1	1	1	1	0	0	0	1	50.6667
954	1	81	1	0	0	0	0	1.63	43	16.1843	99	4.27	21.61	1.5	0.721811	1.3543	0.39794	1	0	1	0	0	0	1	0	0	1	1	0	0	1	1	1	0	0	1	1	1	1	1	1	0	1	0	1	18.7333
955	1	35	0	0	0	0	0	1.69	86	30.111	144	4.11	0	0.98	0.708421	0	0.296665	3	1	0	0	0	0	1	0	0	2	2	0	0	1	1	1	0	0	1	1	1	1	1	1	0	0	0	0	27.47
956	2	77	1	1	0	0	0	1.5	53	23.5556	110	6.41	0.24	2.33	0.869818	0.0934217	0.522444	0	0	0	1	0	0	0	0	0	0	1	0	0	2	1	1	1	0	0	1	1	1	1	1	0	0	1	0	48.0333
957	1	63	1	1	0	0	0	1.78	70	22.0932	134	1.24	59.93	2.64	0.350248	1.78483	0.561101	0	0	0	0	1	0	1	1	0	0	2	0	1	1	1	1	0	1	1	0	1	1	1	1	0	0	0	0	26.3
958	1	79	1	0	1	0	0	1.68	70	24.8016	140	2.36	19.52	4.06	0.526339	1.31218	0.704151	2	1	0	0	0	0	1	0	0	1	0	0	0	1	1	1	0	1	0	0	1	1	1	1	0	0	1	0	44.3
959	2	74	1	0	0	0	0	1.5	42	18.6667	121	9.97	5.59	1.5	1.04021	0.818885	0.39794	0	0	0	1	0	0	1	0	0	1	0	0	0	1	0	0	1	0	1	1	1	1	1	1	0	0	0	0	31.9333
960	2	44	0	1	0	0	0	1.5	70	31.1111	143	1.39	3.32	1.48	0.378398	0.635484	0.394452	3	1	0	0	0	0	1	1	0	1	1	0	0	1	0	0	0	0	0	1	1	1	1	1	0	1	1	0	40.07
961	1	51	1	0	0	0	0	1.72	72	24.3375	149	1.9	3.35	3.06	0.462398	0.638489	0.608526	2	1	0	0	0	0	0	1	1	1	0	0	0	1	1	1	1	1	1	0	1	1	1	1	0	0	1	1	19.77
962	1	66	1	0	0	0	0	1.68	57	20.1956	134	7.96	21.55	1.38	0.952308	1.35315	0.376577	0	0	0	1	0	0	1	0	0	1	1	0	0	1	0	0	0	0	0	0	1	1	1	1	0	0	0	0	38.9667
963	2	80	1	0	0	0	0	1.6	44	17.1875	103	2.23	3.31	2.94	0.509203	0.634477	0.595496	1	0	1	0	0	0	1	0	0	1	1	0	1	2	0	0	0	0	0	1	0	0	1	1	1	0	1	1	18.7
964	2	66	1	1	0	0	0	1.55	55	22.8928	136	1.4	5.52	0	0.380211	0.814248	0	0	0	0	0	0	0	0	1	0	1	1	0	0	2	0	0	0	0	0	1	1	1	0	0	0	0	1	0	20.5333
965	2	82	1	0	0	0	0	1.46	43	20.1726	130	23.72	74.32	3.51	1.39305	1.87691	0.654177	0	0	0	1	1	0	1	1	0	2	1	0	1	2	0	1	0	0	1	1	1	1	1	1	0	0	0	1	38.8
966	2	68	1	0	0	0	0	1.52	38	16.4474	109	1.03	15.55	1.8	0.307496	1.2188	0.447158	1	0	1	0	0	0	1	0	0	2	1	0	0	1	0	0	0	0	0	1	1	1	1	1	0	0	0	0	62
967	1	45	0	1	0	1	1	1.73	72	24.0569	131	13.62	4.59	2.67	1.16495	0.747412	0.564666	2	1	0	1	0	0	1	0	0	0	0	1	0	1	1	1	1	1	0	1	1	1	1	0	1	0	1	1	55.27
968	1	72	1	0	0	0	0	1.68	64	22.6757	134	30.36	0.27	6	1.49638	0.103804	0.845098	0	0	0	1	0	0	1	1	0	1	1	0	0	1	0	1	1	0	0	0	1	1	0	0	0	0	1	0	60.8333
969	1	62	1	0	0	0	0	1.75	51	16.6531	143	0.01	7.46	2.05	0.00432137	0.92737	0.4843	1	0	0	0	0	0	1	0	1	1	1	0	0	1	1	1	0	0	0	0	1	1	1	1	0	0	0	0	60.4667
970	1	55	1	0	0	0	0	1.62	49	18.6709	108	29.41	64.33	20.4	1.48302	1.81511	1.33041	0	0	1	1	1	1	1	0	0	2	0	1	1	1	1	1	0	0	1	0	1	1	1	1	0	0	1	1	34.3333
971	1	65	1	1	1	0	1	1.65	65	23.8751	142	1.83	12.22	1.18	0.451786	1.12123	0.338456	0	0	0	0	0	0	1	1	0	1	1	0	0	1	0	1	0	0	0	0	1	1	1	1	0	0	1	0	57.4
972	1	34	0	0	0	0	0	1.73	53	17.7086	137	2.72	1000	31.8	0.570543	3.00043	1.51587	1	0	0	0	1	1	1	0	1	2	1	0	0	1	1	1	0	0	0	0	0	0	1	1	1	0	1	0	13.1333
973	1	81	1	0	0	0	0	1.72	55	18.5911	123	5.2	130.47	1.2	0.792392	2.11883	0.342423	0	0	0	0	1	0	1	1	0	0	0	0	0	1	1	1	1	1	1	0	1	1	1	1	1	1	1	1	18.8667
974	1	67	1	0	0	0	0	1.68	60	21.2585	130	0.26	128	0	0.100371	2.11059	0	0	0	0	0	1	0	0	0	0	0	1	0	0	1	1	1	0	1	1	0	1	1	1	0	1	0	1	0	15.8333
975	1	26	0	0	0	0	1	1.62	66	25.1486	118	25.72	149.23	12	1.42684	2.17676	1.11394	2	1	1	1	1	0	0	1	1	1	1	1	1	1	1	1	0	0	0	0	1	0	1	1	1	0	1	1	23.03
976	2	45	0	0	0	0	0	1.56	60	24.6548	139	0.72	20.21	1.5	0.235528	1.32654	0.39794	2	1	0	0	0	0	1	1	0	1	0	0	0	1	0	0	0	0	0	0	1	1	1	1	0	1	1	0	43.9
977	1	71	1	0	0	0	0	1.64	64	23.7954	128	1.2	4.73	2.45	0.342423	0.758155	0.537819	0	0	0	0	0	0	1	0	0	1	1	1	0	1	0	0	0	0	0	0	1	1	1	1	1	0	1	0	34.7667
978	2	79	1	1	1	0	0	1.5	53	23.5556	141	48.62	194.22	3.72	1.69566	2.29052	0.673942	0	0	0	1	1	0	1	0	0	1	0	0	0	1	1	1	1	0	0	0	1	1	1	1	1	1	1	1	20.0667
979	2	61	1	0	0	0	0	1.53	65	27.7671	118	0	0	0	0	0	0	2	1	0	0	0	0	1	1	1	2	2	0	0	1	1	1	1	0	1	1	1	1	1	1	0	1	1	1	62.2
980	2	69	1	0	0	0	1	1.53	45	19.2234	127	6.77	495.51	1.62	0.890421	2.69593	0.418301	0	0	0	0	1	0	1	0	0	0	1	0	0	1	1	1	1	1	0	1	1	1	1	1	1	1	1	1	28.53
981	2	52	1	0	0	0	0	1.5	46	20.4444	139	1.39	44.28	1.41	0.378398	1.65591	0.382017	0	0	0	0	1	0	0	0	0	1	1	1	0	1	0	0	0	0	1	1	0	1	1	1	0	1	1	0	11.4333
982	2	67	1	0	0	0	0	1.51	52	22.806	122	6.42	24.8	0.58	0.870404	1.41162	0.198657	0	0	0	0	0	0	1	0	0	0	1	0	0	1	0	0	0	0	0	0	1	1	1	1	0	0	0	0	32.9
983	2	55	1	0	0	0	0	1.53	43	18.369	64	0	0	0	0	0	0	1	0	1	1	1	0	1	0	1	1	1	0	0	1	1	1	1	0	0	0	1	1	1	1	1	0	1	1	19.77
984	2	31	0	0	0	0	0	1.52	44	19.0443	145	11.38	53.25	8.1	1.09272	1.7344	0.959041	0	0	0	1	1	1	0	1	0	1	0	0	0	1	1	0	0	0	1	1	1	1	1	1	0	0	1	0	49.2333
985	2	45	0	0	0	0	0	1.61	55	21.2183	87	16.71	8.54	5.89	1.24822	0.979548	0.838219	0	0	1	1	0	0	1	1	0	0	0	0	1	1	1	1	0	0	0	1	1	1	1	0	0	0	1	1	21.7
986	2	58	1	0	0	0	0	1.6	57	22.2656	118	4.9	14.06	2.68	0.770852	1.17782	0.565848	0	0	0	0	0	0	0	0	0	1	1	0	0	1	0	1	0	0	1	0	1	1	1	1	0	0	1	0	23.2333
987	1	42	0	0	0	1	0	1.71	70	23.939	139	7.24	5.39	18.4	0.915927	0.805501	1.2878	1	0	0	1	0	1	1	1	0	1	2	1	0	1	0	1	1	0	1	1	1	1	1	0	0	0	1	1	39.53
988	2	62	1	0	0	0	0	1.5	52	23.1111	132	1.81	6.66	1.65	0.448706	0.884229	0.423246	0	0	0	0	0	0	1	1	0	1	1	0	0	1	0	1	0	0	1	1	1	1	1	1	0	1	1	1	35.47
989	1	40	0	1	0	0	1	1.65	64	23.5078	161	1.78	15.66	1.57	0.444045	1.22167	0.409933	1	0	0	0	0	1	1	1	0	0	0	0	0	0	0	0	0	0	0	1	0	1	0	1	0	0	0	1	63.4
990	2	55	1	0	0	0	0	1.6	55	21.4844	87	6.24	21.16	5.98	0.859739	1.34557	0.843855	0	0	1	1	0	0	1	1	0	0	1	0	0	1	0	0	0	0	1	1	1	1	1	1	0	0	0	0	46.4333
991	1	70	1	0	0	0	0	1.65	60	22.0386	141	1.08	101.69	0	0.318063	2.01153	0	0	0	0	0	1	0	1	1	0	0	1	0	0	1	0	0	1	0	0	1	1	1	1	1	0	0	0	0	17.4333
992	2	71	1	1	1	1	0	1.56	63.5	26.093	130	2.04	53.25	2.53	0.482874	1.7344	0.547775	2	1	0	0	1	0	1	0	0	0	1	0	0	1	1	1	1	0	0	1	1	1	1	1	1	0	1	0	24.1667
993	2	50	1	0	1	1	0	1.7	83	28.7197	143	0	0	0	0	0	0	3	1	0	0	1	1	1	0	1	1	0	1	0	1	1	1	1	0	0	1	0	1	1	1	1	0	1	1	20.7
994	2	58	1	1	0	1	0	1.52	66	28.5665	125	3.72	8.97	0	0.673942	0.998695	0	3	1	0	0	0	0	1	0	0	0	0	0	0	1	1	1	1	0	0	1	1	0	1	1	1	1	1	1	21.9333
995	1	51	1	1	1	0	0	1.63	68.5	25.7819	151	1.39	20.15	3.58	0.378398	1.32531	0.660865	2	1	0	0	0	0	1	0	0	0	1	0	0	1	1	1	1	1	1	1	1	1	0	1	1	1	0	0	25.7
996	1	69	1	0	0	0	0	1.6	50	19.5312	92	3.15	524.42	3.15	0.618048	2.72051	0.618048	0	0	1	0	1	0	1	1	1	1	1	0	0	1	0	1	1	0	0	0	1	1	1	1	1	0	1	1	16.5667
997	2	56	1	0	0	0	0	1.55	54	22.4766	81	1.93	1000	10.52	0.466868	3.00043	1.06145	0	0	1	0	1	1	1	1	0	2	1	0	1	1	1	1	1	0	0	1	1	1	1	1	1	0	1	1	27.53
998	1	64	1	0	0	0	0	1.65	53	19.4674	120	2.37	5.86	7.5	0.52763	0.836324	0.929419	0	0	0	0	0	1	1	1	0	2	1	1	0	1	0	0	1	0	0	0	1	1	1	0	1	1	1	0	39.8
999	2	70	1	1	1	0	0	1.55	70	29.1363	111	0.58	83.52	0.88	0.198657	1.92696	0.274158	3	1	0	0	1	0	0	0	0	0	0	0	0	1	1	1	1	1	1	1	1	1	1	1	1	1	1	1	19.1333
1000	1	63	1	1	0	0	0	1.66	76	27.5802	151	19.41	64.5	2.51	1.30984	1.81624	0.545307	2	1	0	1	1	0	1	0	0	0	1	0	0	1	0	0	1	0	0	0	1	1	1	1	0	0	1	0	33.6
1001	1	73	1	1	0	0	1	1.7	78	26.9896	135	5.45	70.41	127.3	0.80956	1.85376	2.10823	2	1	0	0	0	1	1	0	0	1	1	0	1	1	0	1	0	0	0	0	1	0	1	1	1	1	0	0	60.6667
1002	2	44	0	0	0	1	1	1.75	62	20.2449	131	9.34	4.93	1.51	1.01452	0.773055	0.399674	1	0	0	1	0	0	0	1	1	0	2	0	1	1	1	1	0	0	0	1	0	0	1	1	0	0	1	1	28.9
1003	2	30	0	0	0	0	0	1.66	67	24.3141	79	6.2	7.01	2.13	0.857332	0.903633	0.495544	2	1	1	0	0	0	1	0	0	2	0	1	0	1	0	0	0	0	0	1	1	1	1	1	0	0	1	0	30
1004	1	63	1	0	0	0	0	1.61	47.1	18.1706	77	5.21	22.43	2.06	0.793092	1.36977	0.485721	1	0	1	0	0	0	1	1	0	0	1	0	0	1	0	0	0	0	0	1	1	1	1	1	0	1	1	1	33.7
1005	2	64	1	0	0	0	0	1.5	53	23.5556	129	70.51	0.22	7.7	1.85437	0.0863598	0.939519	0	0	0	1	0	1	1	1	0	0	1	0	1	1	0	0	0	0	1	1	0	1	1	1	0	1	0	1	42.7667
1006	1	56	1	0	0	0	0	1.75	65	21.2245	121	3.15	0.19	1.5	0.618048	0.075547	0.39794	0	0	0	0	0	0	1	0	0	1	1	0	0	1	1	1	0	0	0	1	1	1	1	1	0	1	0	0	28
1007	1	63	1	1	0	0	0	1.68	72	25.5102	144	1.18	15.39	0	0.338456	1.21458	0	2	1	0	0	0	0	1	0	0	0	1	0	0	1	1	1	0	0	0	1	1	1	1	1	0	1	0	1	37.7
1008	1	44	0	1	0	1	0	1.67	74	26.5338	127	38.51	244.64	1.38	1.59671	2.3903	0.376577	2	1	0	1	1	0	1	1	0	2	2	0	1	1	0	1	0	0	0	1	1	1	1	0	0	0	1	1	25.5
1009	2	57	1	0	0	0	0	1.62	65	24.7676	116	0	8.56	21.5	0	0.980458	1.35218	2	1	0	0	0	1	1	1	0	1	1	0	0	1	1	0	0	0	0	1	1	1	1	1	0	0	1	0	25.3333
1010	2	56	1	0	0	0	1	1.62	64	24.3865	141	2.69	8.97	1.5	0.567026	0.998695	0.39794	2	1	0	0	0	0	1	1	0	1	1	0	0	0	0	0	1	0	0	0	1	1	0	0	0	0	1	0	20.9
1011	1	72	1	1	0	1	0	1.7	77	26.6436	40	30.73	14.85	2.56	1.50147	1.20003	0.55145	2	1	1	1	0	0	1	1	0	2	1	0	0	1	1	1	0	0	0	1	1	1	1	1	0	1	1	1	31.5
1012	2	67	1	1	0	0	0	1.55	60	24.974	67	3.58	284.22	5.27	0.660865	2.45518	0.797268	2	1	1	0	1	0	1	1	0	2	1	1	1	1	0	0	1	0	0	0	1	0	1	1	1	1	1	1	23.2333
1013	2	50	1	0	0	0	0	1.53	47	20.0777	84	375.68	12.84	10.6	2.57597	1.14114	1.06446	0	0	1	1	0	1	1	1	0	0	1	0	0	1	0	1	0	0	1	1	1	1	1	1	1	1	1	1	37.9333
1014	2	76	1	0	0	0	0	1.56	44	18.0802	56	1.46	496.21	4.72	0.390935	2.69654	0.757396	1	0	1	0	1	0	1	1	0	1	1	1	0	1	1	1	1	0	0	1	1	1	1	1	1	0	1	1	16.5333
1015	1	67	1	0	0	0	0	1.7	53	18.3391	123	29.41	7.64	7.09	1.48302	0.936514	0.907949	1	0	0	1	0	1	0	1	0	1	2	0	0	1	1	1	1	0	0	1	1	1	1	1	1	0	0	0	37.4333
1016	2	87	1	0	0	0	0	1.55	55	22.8928	118	9.51	7.39	25.3	1.0216	0.923762	1.41996	0	0	0	1	0	1	1	1	1	0	0	0	1	1	1	1	1	1	0	0	1	0	1	1	1	0	0	1	42.9
1017	1	76	1	0	0	0	0	1.62	41	15.6226	139	0.44	4.9	20.82	0.158362	0.770852	1.33885	1	0	0	0	0	1	1	0	0	1	2	0	0	1	1	1	1	1	1	0	0	0	1	1	1	0	1	0	43.3
1018	1	64	1	0	0	0	0	1.68	55	19.487	113	0	0	0	0	0	0	0	0	1	1	1	0	1	0	1	1	0	1	0	1	0	1	1	0	1	0	1	1	1	0	1	0	1	1	24
1019	2	57	1	1	1	1	0	1.63	87	32.7449	142	19.41	11.66	0	1.30984	1.10243	0	3	1	0	1	0	0	1	0	0	0	1	0	0	1	1	0	0	0	0	1	1	1	1	1	0	0	0	0	38.0667
1020	1	84	1	0	0	0	0	1.62	50	19.052	115	3.51	388.21	3.67	0.654177	2.59018	0.669317	0	0	1	0	1	0	0	0	0	1	0	0	0	2	1	1	1	1	0	1	1	1	1	1	1	1	1	1	20.0667
1021	2	53	1	1	0	1	0	1.6	80	31.25	114	3.19	5.85	1.77	0.622214	0.835691	0.44248	3	1	0	0	0	0	1	0	0	1	2	0	0	1	0	1	1	0	0	1	1	1	1	1	0	1	1	1	31.2667
1022	1	72	1	0	0	0	0	1.7	60	20.7612	84	2.28	9.4	2.06	0.515874	1.01703	0.485721	0	0	1	1	0	0	0	0	0	1	0	1	1	1	1	1	0	1	1	1	1	1	1	1	0	0	1	1	18.6
1023	1	64	1	0	0	0	0	1.65	61	22.4059	57	4.14	33.88	53.5	0.710963	1.54258	1.7364	0	0	1	0	0	1	1	0	0	2	0	1	0	1	0	1	0	1	0	1	0	1	1	1	0	0	0	1	40.1667
1024	1	55	1	1	0	0	0	1.66	70	25.4028	153	0	0	0	0	0	0	2	1	0	0	1	0	1	0	1	0	0	0	0	1	1	1	1	0	0	0	1	1	1	1	1	0	1	1	21.6667
1025	1	46	0	0	0	0	1	1.6	60	23.4375	171	2.34	9.99	2.65	0.523746	1.041	0.562293	0	0	0	0	0	0	0	1	0	1	2	1	1	1	1	1	0	0	0	1	1	0	1	1	1	0	1	1	11.97
1026	1	35	0	1	0	1	0	1.68	74	26.2188	113	19.52	6.93	6.24	1.31218	0.899273	0.859739	2	1	1	1	0	0	1	1	0	1	1	0	0	2	1	0	0	0	0	1	1	1	1	0	0	0	1	0	44.8333
1027	2	46	0	0	0	0	1	1.57	55	22.3133	150	8.3	9.44	0.59	0.968483	1.0187	0.201397	0	0	0	1	0	0	1	1	1	1	2	1	1	1	1	1	0	0	0	0	1	1	1	1	0	0	0	1	47.6
1028	2	44	0	0	0	0	0	1.55	53	22.0604	138	0.67	9.19	8.3	0.222716	1.00817	0.968483	0	0	0	0	0	1	1	0	0	1	1	0	1	1	0	0	0	0	1	0	1	1	0	1	0	1	0	0	41.0333
1029	2	33	0	0	0	0	0	1.6	52	20.3125	113	2.48	8.44	1.03	0.541579	0.974972	0.307496	0	0	0	0	0	0	1	0	0	0	2	0	0	1	0	0	1	0	0	1	1	1	1	1	0	0	1	0	37.83
1030	1	79	1	0	0	0	0	1.61	55	21.2183	88	2.44	17.37	6.95	0.536558	1.26411	0.900367	0	0	1	0	0	1	1	1	0	1	0	0	0	1	1	1	1	1	0	1	1	1	1	1	1	1	1	1	24.9667
1031	1	56	1	0	0	0	0	1.68	52	18.424	139	126.2	6.95	2.06	2.10449	0.900367	0.485721	1	0	0	1	0	0	1	0	0	1	0	0	0	1	1	1	1	1	1	0	1	1	1	1	0	0	0	0	51.8667
1032	2	77	1	0	0	0	0	1.5	40	17.7778	111	3.89	41.25	0.51	0.689309	1.62583	0.178977	1	0	0	0	1	0	1	1	1	1	1	1	0	1	1	1	0	0	0	0	1	0	1	1	0	0	1	0	16.3333
1033	2	49	0	0	0	0	0	1.56	51.5	21.1621	134	1.27	4.64	0.6	0.356026	0.751279	0.20412	0	0	0	0	0	0	1	0	0	1	0	0	0	1	1	1	0	0	0	0	1	1	1	1	1	0	0	0	45.4667
1034	1	71	1	0	0	0	0	1.7	59.5	20.5882	173	1.19	7.3	2.36	0.340444	0.919078	0.526339	0	0	0	0	0	0	1	0	0	0	1	0	0	2	0	0	0	0	0	1	1	1	0	1	1	0	0	0	40.83
1035	1	47	0	1	0	0	0	1.72	87	29.4078	137	12.84	12.84	8.1	1.14114	1.14114	0.959041	3	1	0	1	0	1	1	1	0	1	1	0	0	2	0	0	0	0	0	0	1	1	1	1	0	0	0	0	39.2333
1036	2	63	1	1	1	0	0	1.55	59	24.5578	134	10.02	12.62	17.01	1.04218	1.13418	1.25551	2	1	0	0	0	1	1	0	0	0	1	0	0	0	0	0	0	0	0	1	1	1	1	1	0	0	0	0	62.5667
1037	2	42	0	0	0	0	0	1.62	50	19.052	137	0.39	14.3	1.04	0.143015	1.18469	0.30963	0	0	0	0	0	0	1	1	0	0	1	0	0	1	0	0	0	0	0	0	1	1	1	0	0	0	0	0	62
1038	2	80	1	0	0	0	0	1.63	53	19.9481	111	14.84	0	6.32	1.19976	0	0.864511	0	0	0	1	0	0	0	0	0	1	1	0	0	2	0	0	0	0	1	0	0	0	1	1	1	0	1	1	33.3
1039	1	47	0	1	0	1	0	1.67	73	26.1752	167	0.29	7.37	15.1	0.11059	0.922725	1.20683	2	1	0	0	0	1	1	1	0	1	0	0	0	2	0	0	0	0	0	1	0	0	0	0	0	0	1	0	59.2667
1040	1	57	1	0	0	0	0	1.65	64	23.5078	141	2.45	0	0	0.537819	0	0	0	0	0	0	0	0	1	0	0	1	1	0	0	2	0	0	0	0	0	0	1	1	1	1	0	0	0	0	58.2333
1041	1	68	1	0	0	0	0	1.62	65	24.7676	135	3.6	7.47	4.72	0.662758	0.927883	0.757396	2	1	0	0	0	0	1	0	0	0	1	0	1	2	0	0	0	1	0	1	1	1	1	1	0	0	0	0	56.9333
1042	2	28	0	0	0	0	0	1.64	55	20.4491	122	0.16	6.38	1.51	0.064458	0.868056	0.399674	0	0	0	0	0	0	1	0	0	0	2	0	0	2	0	0	0	0	0	1	0	0	1	1	1	0	1	0	57.0333
1043	1	48	0	0	0	0	0	1.63	63	23.7118	130	8.94	8.48	12	0.997386	0.976808	1.11394	0	0	0	1	0	1	1	0	0	0	0	0	0	0	0	0	0	0	0	1	1	1	1	1	0	1	0	0	56.2
1044	1	35	0	1	0	1	0	1.75	86	28.0816	160	1.29	2.48	2.95	0.359835	0.541579	0.596597	3	1	0	0	0	0	1	0	0	1	1	0	0	2	0	0	0	0	0	1	0	0	1	0	0	0	1	0	60.3333
1045	1	55	1	1	1	0	0	1.7	78	26.9896	143	2.6	39.58	10.09	0.556303	1.60831	1.04493	2	1	0	0	0	1	1	0	0	0	1	0	0	2	0	0	0	0	0	1	1	1	1	1	0	1	0	0	53.1
1046	1	47	0	0	0	0	1	1.7	67	23.1834	146	1.84	54.26	2.04	0.453318	1.74241	0.482874	0	0	0	1	1	0	0	0	0	1	1	0	0	2	0	0	0	0	0	0	0	0	1	1	1	1	0	0	52.4667
1047	2	59	1	0	0	0	0	1.6	52.5	20.5078	130	11.67	8.48	1.51	1.10278	0.976808	0.399674	0	0	0	1	0	0	1	1	0	1	1	0	0	2	0	0	0	0	1	1	1	1	1	1	0	1	0	0	52.1
1048	2	68	1	0	0	0	0	1.55	47	19.563	87	1.26	35.3	41.4	0.354108	1.55991	1.62737	0	0	1	0	0	1	1	0	1	1	0	1	0	1	1	1	0	0	1	0	1	1	1	1	0	0	0	0	55.0333
1049	1	55	1	0	0	0	0	1.61	61	23.533	171	0.65	6.15	1.5	0.217484	0.854306	0.39794	0	0	0	1	0	0	1	1	0	2	1	0	0	2	0	0	0	0	0	1	0	1	1	0	0	0	0	0	52.2667
1050	1	72	1	0	0	0	0	1.63	59	22.2063	149	5.17	3.2	32.1	0.790285	0.623249	1.51983	0	0	0	0	0	1	1	0	1	1	0	0	0	1	1	1	0	0	0	0	1	1	1	1	0	0	0	1	49.37
1051	2	33	0	0	0	0	0	1.58	52	20.83	137	1.47	15.39	1.51	0.392697	1.21458	0.399674	0	0	0	0	0	0	0	1	0	1	1	0	0	2	0	0	0	0	0	0	1	1	1	1	0	1	0	0	51.2
1052	1	55	1	0	0	0	0	1.65	63	23.1405	156	31.18	4.54	1.13	1.50759	0.74351	0.32838	0	0	0	1	0	0	0	1	0	1	1	0	0	2	0	0	0	0	0	1	1	1	1	1	0	0	0	0	55.4667
1053	1	65	1	0	0	0	0	1.65	66	24.2424	139	1.85	0	0.77	0.454845	0	0.247973	2	1	0	0	0	0	1	0	0	0	1	0	0	2	0	0	0	0	0	0	1	1	1	1	1	0	1	0	50.3667
1054	2	54	1	0	0	0	0	1.58	46	18.4265	80	303.55	24.93	76.4	2.48366	1.4138	1.88874	1	0	1	1	0	1	1	1	1	1	0	0	0	1	1	1	1	1	0	0	0	1	1	1	0	0	0	1	60.63
1055	2	75	1	0	0	0	0	1.46	34	15.9505	113	6.93	3.08	1.7	0.899273	0.61066	0.431364	1	0	0	1	0	0	1	0	0	0	1	0	0	2	0	0	0	0	0	1	1	1	1	1	0	0	1	0	50.73
1056	1	86	1	0	0	0	0	1.72	74	25.0135	121	19.41	15.66	1.85	1.30984	1.22167	0.454845	2	1	0	1	0	0	1	1	0	0	1	0	0	0	0	0	1	0	1	0	1	1	1	1	1	1	1	1	25.3
1057	2	66	1	0	0	0	0	1.45	48	22.83	107	15.57	4.5	1.76	1.21932	0.740363	0.440909	0	0	1	1	0	0	1	1	0	1	1	0	0	2	0	0	0	0	0	1	1	0	1	1	0	1	0	0	51.2333
1058	1	49	0	1	0	1	0	1.73	87	29.0688	184	3.1	0.14	1.2	0.612784	0.0569049	0.342423	3	1	0	0	0	0	1	0	0	2	1	0	0	2	0	0	0	0	0	1	0	0	1	0	0	0	0	0	61.3667
1059	2	84	1	1	1	0	0	1.58	65	26.0375	104	70.51	382.52	3.79	1.85437	2.58379	0.680336	2	1	1	1	1	0	1	1	0	0	0	1	0	1	1	1	1	1	0	0	1	1	0	1	1	0	1	1	29.9
1060	1	67	1	0	0	0	0	1.74	80	26.4236	142	3.14	8.09	0.99	0.617	0.958564	0.298853	2	1	0	1	0	0	1	1	0	0	1	0	0	2	0	0	0	0	0	0	1	1	1	1	0	0	0	0	50.9
1061	1	65	1	0	0	0	0	1.55	59	24.5578	145	1.43	1.79	5.03	0.385606	0.445604	0.780317	2	1	0	0	0	0	1	1	0	1	1	0	0	2	0	0	0	0	1	1	1	1	1	1	0	1	0	0	50.8333
1062	1	35	0	0	0	0	0	1.7	75	25.9516	153	9.52	12.66	2.51	1.02202	1.13545	0.545307	2	1	0	1	0	0	1	0	0	1	1	0	0	2	0	0	0	0	0	1	0	1	1	0	0	0	1	0	49.4333
1063	1	48	0	1	1	0	0	1.62	75	28.578	124	1.6	1.23	2.67	0.414973	0.348305	0.564666	3	1	0	0	0	0	0	0	0	2	1	0	0	2	0	0	0	0	0	1	0	0	1	0	1	1	1	0	48.6333
1064	1	62	1	0	0	0	0	1.72	75	25.3515	67	0	0	0	0	0	0	2	1	1	1	1	0	1	1	1	2	0	1	0	2	1	1	1	0	0	1	0	1	1	1	1	0	1	1	39.9
1065	2	28	0	0	0	0	0	1.62	47	17.9089	114	13.27	8.44	19.4	1.15442	0.974972	1.30963	1	0	0	1	0	1	1	0	0	2	0	0	0	2	0	0	0	0	0	1	0	1	0	0	0	0	1	0	47.6
1066	1	38	0	1	0	1	0	1.68	80	28.3447	148	1.78	3.68	1.91	0.444045	0.670246	0.463893	3	1	0	1	0	0	1	0	0	2	0	0	0	2	0	0	0	0	0	1	1	1	0	0	0	1	1	0	46.1667
1067	2	49	0	1	0	0	0	1.5	62	27.5556	139	1.28	7.64	2.51	0.357935	0.936514	0.545307	2	1	0	0	0	0	1	0	0	1	0	0	0	2	0	0	0	0	0	1	1	1	0	1	0	0	0	0	52.1
1068	2	68	1	0	0	0	0	1.58	55	22.0317	122	5.54	2.46	1.92	0.815578	0.539076	0.465383	0	0	0	0	0	0	1	0	0	2	1	0	0	2	0	0	0	0	0	1	1	1	1	1	1	0	0	0	60.0333
1069	1	54	1	0	0	0	0	1.68	61.5	21.79	143	5.17	20.75	0	0.790285	1.33746	0	0	0	0	1	0	0	1	1	0	0	1	0	0	2	0	0	0	0	0	0	1	1	1	1	1	0	1	0	50.0333
1070	2	47	0	1	1	0	0	1.53	65	27.7671	136	2.36	8.27	0.93	0.526339	0.96708	0.285557	2	1	0	0	0	0	1	0	0	1	1	0	0	2	0	0	0	0	0	1	0	1	0	1	0	0	0	0	45.9333
1071	1	43	0	0	0	0	0	1.77	76	24.2587	147	3.94	2.84	11.04	0.693727	0.584331	1.08063	2	1	0	0	0	1	1	1	0	1	1	0	0	2	0	0	0	0	0	1	1	1	1	1	1	0	0	0	57.7667
1072	1	48	0	0	0	0	1	1.62	61	23.2434	108	0.41	28.53	1.34	0.149219	1.47026	0.369216	0	0	1	0	0	0	1	1	0	1	2	0	0	1	0	0	0	1	0	1	1	1	0	1	0	0	1	1	42.7333
1073	1	40	0	1	0	0	0	1.72	74	25.0135	147	2.13	779.31	112.4	0.495544	2.89227	2.05461	2	1	0	0	1	1	1	1	0	0	2	0	0	1	1	1	1	1	0	0	1	1	0	0	1	0	0	0	82.1
1074	1	68	1	0	0	0	0	1.7	80	27.6817	159	0.58	12.73	1.86	0.198657	1.13767	0.456366	2	1	0	1	0	0	1	1	0	1	1	0	0	2	0	0	0	1	0	1	1	1	1	1	1	1	0	0	68.9333
1075	2	68	1	0	0	0	0	1.55	50	20.8117	139	20.38	0.29	16.4	1.33001	0.11059	1.24055	0	0	0	1	0	1	1	1	0	0	1	0	0	2	0	0	0	0	0	0	1	1	1	1	0	1	1	0	56.7667
1076	1	45	0	0	0	0	0	1.62	65	24.7676	163	8.45	46.84	19.51	0.975432	1.67979	1.31197	2	1	0	1	1	1	1	1	0	0	1	0	0	2	0	0	0	0	0	1	1	1	1	1	0	0	0	0	50.6667
1077	1	63	1	0	0	0	0	1.7	66	22.8374	133	96.35	11.89	0.94	1.98834	1.11025	0.287802	0	0	0	1	0	0	1	0	0	0	1	0	0	2	0	0	0	0	0	1	1	1	1	1	0	0	0	0	43.8333
1078	1	77	1	0	0	0	0	1.63	61	22.9591	119	10.71	0.93	2.76	1.06856	0.285557	0.575188	0	0	1	1	0	0	1	0	0	0	1	0	0	2	0	0	0	0	0	1	1	1	1	1	0	1	0	0	66.87
1079	1	48	0	0	1	0	0	1.6	62	24.2188	159	1.55	8.67	0.91	0.40654	0.985426	0.281033	2	1	0	0	0	0	1	1	0	1	1	0	0	2	0	0	0	0	0	1	1	1	1	1	0	0	0	0	41.5333
1080	2	47	0	0	0	0	0	1.56	44	18.0802	129	0.28	8.09	3.05	0.10721	0.958564	0.607455	1	0	0	1	0	0	1	1	0	0	0	1	0	2	0	0	0	0	0	1	1	1	1	1	0	0	0	0	43.5333
1081	2	68	1	0	0	0	0	1.62	64	24.3865	130	73.92	4.12	0.96	1.8746	0.70927	0.292256	2	1	0	1	0	0	0	0	0	1	1	0	0	2	0	0	0	0	0	0	1	1	1	1	0	1	0	0	39.6667
1082	1	65	1	0	0	0	0	1.62	61	23.2434	122	6.99	10.91	0.99	0.902547	1.07591	0.298853	0	0	0	0	0	0	1	0	0	0	0	0	0	1	1	1	1	0	1	1	1	0	1	1	1	1	0	0	26.4667
1083	2	75	1	0	0	0	0	1.63	61	22.9591	122	1.15	7.47	5.19	0.332438	0.927883	0.791691	0	0	0	0	0	0	1	0	0	1	0	0	0	1	1	1	1	1	1	0	1	1	0	1	1	0	1	0	26.7
1084	1	67	1	0	0	0	0	1.68	80	28.3447	102	2.15	32.74	5.91	0.498311	1.52815	0.839478	3	1	1	0	0	0	1	0	0	2	1	1	1	2	0	0	1	0	0	1	1	1	0	1	0	1	1	0	47.1333
1085	2	38	0	0	0	0	1	1.59	52	20.5688	84	85.14	35.33	0.39	1.9352	1.56027	0.143015	0	0	1	1	0	0	0	1	0	2	2	0	1	1	0	1	0	0	0	1	1	0	1	0	0	1	1	1	12.2333
1086	1	71	1	0	0	0	0	1.56	53	21.7784	132	16.1	44.28	2.94	1.233	1.65591	0.595496	0	0	0	1	1	0	1	0	0	0	0	0	0	1	1	1	0	0	0	1	1	1	1	1	0	0	0	0	55.6667
1087	2	35	0	0	0	0	0	1.62	65	24.7676	112	352.6	459.87	289.7	2.54851	2.66358	2.46345	2	1	0	1	1	1	1	0	0	1	2	0	0	1	1	1	0	0	0	1	1	1	1	1	0	1	0	0	48.7
1088	1	89	1	0	0	0	0	1.67	66	23.6652	68	2.73	56.5	1.91	0.571709	1.75967	0.463893	0	0	1	1	1	0	0	1	0	0	0	0	0	1	1	1	1	0	0	1	1	1	1	1	1	1	1	1	11.97
1089	1	69	1	0	0	0	0	1.69	58	20.3074	87	2.12	32.91	1.13	0.494155	1.53033	0.32838	0	0	1	0	1	0	0	1	0	0	0	0	0	1	1	1	1	1	0	1	1	1	1	1	1	1	1	1	9.86667
1090	1	76	1	0	0	0	0	1.62	65	24.7676	152	0.51	255.39	0.52	0.178977	2.4089	0.181844	2	1	0	0	1	0	1	0	0	0	1	0	0	1	0	0	1	1	0	0	1	0	1	1	1	1	1	1	13.8
1091	1	66	1	0	1	0	0	1.72	67	22.6474	154	1.78	0.22	1.29	0.444045	0.0863598	0.359835	0	0	0	0	0	0	1	0	0	0	1	0	0	1	0	0	0	0	0	0	1	1	1	1	0	0	0	0	33.3
1092	1	67	1	0	0	0	0	1.6	58	22.6562	103	3.89	5.72	14.34	0.689309	0.827369	1.18583	0	0	1	0	0	1	1	0	0	1	2	0	1	1	0	1	0	0	0	1	1	1	1	1	0	0	0	1	34.8667
1093	2	69	1	0	0	0	0	1.54	53	22.3478	105	1.04	613.53	2.9	0.30963	2.78854	0.591065	0	0	1	0	1	0	1	1	0	2	1	0	0	1	0	0	1	0	0	1	1	1	1	1	1	1	1	1	8.73333
1094	1	71	1	0	0	0	0	1.57	57	23.1247	116	6.93	139.35	2.33	0.899273	2.14721	0.522444	0	0	1	0	1	0	1	0	0	0	0	0	0	1	1	1	1	0	1	1	1	1	1	1	1	1	1	1	13.5667
1095	2	73	1	0	0	0	0	1.62	65	24.7676	104	2.94	5.99	1.6	0.595496	0.844477	0.414973	2	1	1	0	0	0	1	0	0	2	1	0	0	1	0	0	0	0	0	1	1	1	1	1	0	0	0	0	45.3333
1096	1	54	1	1	0	0	0	1.7	75	25.9516	114	1.51	582.35	3.1	0.399674	2.76593	0.612784	2	1	1	0	1	0	1	1	0	2	0	0	0	1	1	1	1	1	0	0	1	1	1	1	1	1	1	1	11.1333
1097	1	35	0	0	0	0	0	1.73	67	22.3863	109	10.36	0	2.68	1.05538	0	0.565848	0	0	1	1	0	0	1	1	0	2	2	1	1	2	1	1	0	0	0	1	1	1	1	1	0	0	1	1	34.57
1098	1	68	1	0	0	0	0	1.7	64	22.1453	151	2.69	4.97	1.34	0.567026	0.775974	0.369216	0	0	0	0	0	0	1	1	0	0	1	0	0	1	1	1	0	0	0	1	1	1	1	1	0	0	0	0	16.2333
1099	1	66	1	0	0	0	0	1.71	63	21.5451	104	17.09	17.37	0.13	1.25744	1.26411	0.0530784	0	0	1	1	0	0	1	1	0	0	1	0	0	1	0	0	0	0	0	1	1	1	1	1	0	0	0	0	50.0667
1100	1	74	1	0	0	0	0	1.74	67	22.1297	118	0.48	44.28	0	0.170262	1.65591	0	0	0	1	0	1	0	1	1	0	0	0	0	0	1	0	1	0	0	0	1	1	1	0	1	0	1	1	1	46
1101	1	64	1	0	0	0	0	1.63	63	23.7118	153	4.25	35.23	0	0.720159	1.55907	0	0	0	0	1	1	0	1	1	0	0	1	0	0	1	0	0	0	0	0	1	1	1	1	1	0	0	0	0	49.1333
1102	2	64	1	0	0	0	0	1.53	55	23.4952	124	3.72	5.85	1.84	0.673942	0.835691	0.453318	0	0	0	1	0	0	0	0	0	2	1	0	0	1	0	0	1	0	0	1	1	1	1	1	0	0	0	0	23.8333
1103	2	84	1	0	0	0	0	1.37	41	21.8445	129	1.75	8.09	0.88	0.439333	0.958564	0.274158	0	0	0	0	0	0	1	1	0	0	1	0	0	0	0	0	1	0	0	1	0	0	1	0	1	0	1	1	17.23
1104	1	61	1	1	0	0	0	1.65	69	25.3444	132	1.9	6.74	0	0.462398	0.888741	0	2	1	0	0	0	0	1	1	0	0	1	0	0	1	1	1	0	0	1	1	1	1	0	1	1	0	1	0	41.4667
1105	2	78	1	0	0	0	0	1.58	60	24.0346	124	0	0	0	0	0	0	2	1	0	0	1	1	1	1	1	0	0	1	0	1	1	1	1	0	0	0	1	1	0	1	1	0	1	1	15.5667
1106	1	68	1	0	0	0	0	1.63	53	19.9481	150	3.92	9.31	5.38	0.691965	1.01326	0.804821	0	0	0	0	0	1	1	1	0	0	1	0	0	0	0	0	0	0	0	1	0	0	1	0	1	0	0	0	37.5667
1107	1	70	1	1	1	0	0	1.67	73	26.1752	142	0.83	1.88	1.34	0.262451	0.459392	0.369216	2	1	0	0	0	0	0	0	0	1	1	0	0	1	0	0	0	0	0	1	1	1	1	1	0	1	1	1	16.2667
1108	1	61	1	0	0	0	0	1.62	65	24.7676	119	1.28	12.32	127.3	0.357935	1.1245	2.10823	2	1	1	0	0	1	1	1	0	2	0	0	0	1	0	1	0	0	1	1	0	1	1	1	0	1	0	1	44.9
1109	2	60	1	0	0	0	0	1.6	60	23.4375	134	4.29	6.93	1.5	0.723456	0.899273	0.39794	0	0	0	1	0	0	1	0	0	0	1	0	0	1	1	1	0	1	0	1	1	1	1	1	1	0	1	0	57.6
1110	2	66	1	0	0	0	0	1.55	45	18.7305	111	287.97	283.33	7.5	2.46085	2.45382	0.929419	0	0	0	1	1	0	0	1	0	1	1	0	1	1	1	1	1	0	1	0	1	1	1	1	0	1	0	0	24.1
1111	1	67	1	0	0	0	0	1.69	66	23.1084	160	20.38	18.74	1.62	1.33001	1.29535	0.418301	0	0	0	1	0	0	1	0	1	1	1	0	0	1	0	1	0	0	0	0	1	1	1	1	0	0	1	0	32.0333
1112	1	65	1	0	0	0	0	1.8	69	21.2963	135	4.09	5.89	1.44	0.706718	0.838219	0.38739	0	0	0	0	0	0	1	1	0	1	1	0	0	1	1	1	0	0	1	0	1	1	1	1	0	1	1	0	49.4
1113	1	77	1	0	0	0	0	1.78	68	21.4619	159	14.73	524.42	0.85	1.19673	2.72051	0.267172	0	0	0	0	1	0	1	0	0	1	0	0	0	1	1	1	1	0	0	1	1	1	1	1	1	1	1	1	16.4667
1114	2	68	1	1	0	0	0	1.54	68	28.6726	125	2.79	8.73	0.91	0.578639	0.988113	0.281033	3	1	0	0	0	0	1	0	0	1	0	0	0	0	0	0	0	0	0	1	1	1	1	1	0	1	1	0	41.3667
1115	1	64	1	0	0	0	0	1.6	47	18.3594	119	2.51	22.35	3	0.545307	1.36829	0.60206	1	0	1	0	0	0	1	1	1	0	2	1	0	1	1	1	1	1	1	0	1	1	1	1	1	1	1	1	38
1116	2	79	1	0	0	0	0	1.5	57	25.3333	111	4.25	16.59	3	0.720159	1.24527	0.60206	2	1	0	1	0	0	1	1	0	1	1	0	0	0	0	0	1	0	0	1	1	1	1	1	1	1	1	1	20.9667
1117	1	51	1	0	0	0	0	1.75	64	20.898	62	3.18	33.44	65.35	0.621176	1.53706	1.82184	0	0	1	0	0	1	1	1	1	2	1	0	0	1	1	1	0	0	0	1	1	1	1	0	1	0	1	1	28.13
1118	2	77	1	0	0	0	0	1.58	40	16.0231	77	111.35	32.76	7.31	2.05057	1.5284	0.919601	1	0	1	1	0	0	0	1	0	1	2	0	0	1	0	1	0	0	0	1	1	1	1	0	0	1	0	1	43.1
1119	2	60	1	0	0	0	0	1.69	72	25.2092	42	4.19	647.36	6	0.715167	2.81182	0.845098	2	1	1	0	1	0	1	0	0	2	1	0	0	2	0	0	1	1	0	0	1	1	1	1	1	1	1	1	8.3
1120	1	87	1	0	0	0	0	1.68	65	23.03	71	1.23	35.83	2.58	0.348305	1.5662	0.553883	0	0	1	0	0	0	1	1	1	1	2	1	0	1	0	1	0	0	1	0	1	1	1	1	0	0	0	0	63.1
1121	1	65	1	0	0	0	0	1.65	51	18.7328	141	2.63	4.97	2.94	0.559907	0.775974	0.595496	0	0	0	1	0	0	1	1	0	0	1	0	0	1	0	1	0	0	0	1	1	1	0	1	0	1	0	0	55.6333
1122	2	66	1	0	0	0	0	1.54	49.5	20.872	110	0.48	4.19	6.35	0.170262	0.715167	0.866287	0	0	0	0	0	0	0	1	0	0	1	0	0	1	0	1	0	0	0	1	1	1	1	1	0	1	1	0	11.3667
1123	2	30	0	0	0	0	0	1.67	56	20.0796	95	57.14	32.33	5	1.76448	1.52284	0.778151	0	0	1	1	0	0	1	1	0	1	2	1	1	2	1	1	0	0	0	0	1	1	1	1	0	0	1	1	18.97
1124	2	72	1	0	0	0	0	1.59	66	26.1066	133	3.92	6.4	2.9	0.691965	0.869232	0.591065	2	1	0	0	0	0	1	1	0	2	1	0	1	1	0	0	1	1	0	1	1	1	1	1	1	1	1	1	8.83333
1125	2	72	1	0	0	0	0	1.57	60	24.3418	102	3.15	371.51	3.62	0.618048	2.57114	0.664642	2	1	1	0	1	0	0	1	0	2	2	0	0	1	1	1	1	1	0	1	1	1	1	1	1	1	1	1	21.9
1126	1	72	1	0	0	0	0	1.68	67	23.7387	124	1.43	5.52	0.88	0.385606	0.814248	0.274158	0	0	0	0	0	0	1	1	0	2	1	0	0	1	1	1	0	0	0	0	1	1	1	1	1	0	0	0	38.1667
1127	2	52	1	1	1	0	0	1.55	57	23.7253	146	1.14	54.26	1.65	0.330414	1.74241	0.423246	0	0	0	0	1	0	1	1	0	0	1	0	0	1	1	1	1	0	1	0	1	1	1	1	1	0	1	0	10.6333
1128	2	86	1	0	0	0	0	1.64	52.5	19.5196	127	19.41	82.46	3.62	1.30984	1.92148	0.664642	0	0	0	1	1	0	1	1	0	2	1	0	0	1	0	0	1	1	0	0	0	0	1	1	1	1	1	1	29.4333
1129	2	35	0	0	0	0	1	1.62	57	21.7193	130	4.07	0.18	0.86	0.705008	0.071882	0.269513	0	0	0	1	0	0	1	1	0	1	0	0	0	1	1	1	0	0	1	1	1	1	1	1	0	0	1	1	22.83
1130	1	48	0	0	0	0	0	1.63	53	19.9481	142	0.83	13.47	19	0.262451	1.16047	1.30103	0	0	0	0	0	1	0	1	0	1	2	0	0	1	1	1	1	1	1	0	1	1	1	1	0	0	0	0	25.0333
1131	1	76	1	0	0	0	0	1.67	69	24.7409	115	3.19	271.59	5.38	0.622214	2.43551	0.804821	2	1	1	0	1	0	1	1	0	0	2	0	0	1	0	1	1	0	0	0	1	1	1	1	1	0	1	1	16.3
1132	1	59	1	0	0	0	0	1.65	67	24.6097	147	3.19	1.87	5.34	0.622214	0.457882	0.802089	2	1	0	0	0	0	1	0	0	1	1	0	0	1	0	1	0	0	0	0	1	1	1	1	0	0	1	0	20.9333
1133	2	60	1	0	0	0	0	1.54	56	23.6128	134	6.21	9.19	5.98	0.857935	1.00817	0.843855	0	0	0	1	0	0	1	0	0	0	1	0	0	1	0	0	0	1	0	1	1	1	1	1	0	1	0	0	38.3667
1134	2	59	1	0	0	0	0	1.59	55	21.7555	126	4.9	5.84	2.54	0.770852	0.835056	0.549003	0	0	0	1	0	0	1	0	0	1	1	0	0	1	0	0	0	0	1	1	1	1	1	1	0	0	1	0	35.4333
1135	1	39	0	0	0	0	0	1.69	70	24.5089	140	4.61	4.82	3.42	0.748963	0.764923	0.645422	2	1	0	1	1	0	1	1	0	0	0	0	0	1	0	0	0	0	0	0	1	1	1	1	0	0	1	0	41.0333
1136	1	63	1	0	0	0	0	1.65	65	23.8751	83	49.84	83.52	5.19	1.70621	1.92696	0.791691	0	0	1	1	1	0	1	0	0	2	1	1	0	1	0	0	0	0	0	1	1	1	1	1	1	1	1	0	32.2667
1137	1	71	1	0	0	0	0	1.63	53	19.9481	112	2.73	8.54	9.6	0.571709	0.979548	1.02531	0	0	1	1	0	0	1	1	0	0	0	1	1	1	0	1	0	0	0	0	1	1	1	1	0	0	1	1	28.1
1138	2	66	1	0	0	0	0	1.67	68	24.3824	112	73.92	10.77	1.38	1.8746	1.07078	0.376577	2	1	0	1	0	0	1	0	0	0	1	0	0	1	0	0	0	0	0	1	1	1	1	1	0	1	1	0	28.6667
1139	2	66	1	0	1	0	0	1.57	59	23.9361	122	4.9	0.25	1.77	0.770852	0.09691	0.44248	0	0	0	0	0	0	1	0	0	2	0	0	0	1	0	0	0	0	0	1	1	1	1	1	0	1	0	0	40.3
1140	1	29	0	0	0	0	0	1.7	70	24.2215	155	2.68	5.02	1.98	0.565848	0.779596	0.474216	2	1	0	0	0	0	1	0	0	1	0	0	0	1	0	0	0	0	0	0	1	1	1	1	0	1	1	0	39.7667
1141	2	58	1	0	0	0	0	1.54	61	25.721	140	0	58.49	1.71	0	1.77444	0.432969	2	1	0	0	1	0	0	0	0	0	1	0	1	1	0	0	1	0	0	1	1	1	1	1	0	0	0	0	28.4
1142	2	61	1	0	0	0	0	1.63	53	19.9481	127	3.51	13.29	6.2	0.654177	1.15503	0.857332	0	0	0	1	0	0	1	0	0	1	1	0	0	1	0	0	0	0	0	1	1	1	1	1	0	0	1	0	27.7333
1143	2	44	0	0	0	0	0	1.67	73	26.1752	113	12.41	74.32	0	1.12743	1.87691	0	2	1	0	1	1	0	0	1	0	0	0	0	0	1	1	1	0	0	0	1	1	1	1	1	0	1	1	0	26.8333
1144	2	42	0	0	0	0	1	1.66	59	21.4109	149	57.32	2.39	1.5	1.76582	0.5302	0.39794	1	0	0	1	0	0	0	1	0	1	2	1	1	2	0	0	0	1	0	0	1	0	1	0	1	0	0	1	21.33
1145	2	68	1	0	0	0	0	1.51	55	24.1217	133	73.92	49.35	1.94	1.8746	1.702	0.468347	2	1	0	1	1	0	1	0	0	1	1	1	0	1	0	0	1	0	0	0	1	1	1	1	1	1	1	0	22.6667
1146	1	66	1	0	0	0	0	1.65	64	23.5078	93	1.03	6.19	2.81	0.307496	0.856729	0.580925	0	0	1	0	0	0	1	1	0	2	1	0	0	1	0	0	1	0	0	1	1	1	1	1	0	0	1	0	17.3333
1147	2	50	1	0	0	0	0	1.63	53	19.9481	129	1.43	2.17	2.81	0.385606	0.501059	0.580925	0	0	0	0	0	0	1	1	1	2	1	1	0	1	1	1	1	1	1	1	1	1	1	1	0	0	1	1	39.7667
1148	2	38	0	1	0	0	0	1.65	70	25.7117	132	1.39	2.93	1.12	0.378398	0.594393	0.326336	2	1	0	1	0	0	1	0	0	1	1	0	0	0	0	0	0	0	0	1	1	1	1	1	0	0	1	0	15.1333
1149	2	59	1	0	0	0	0	1.58	50	20.0288	62	1	1	0	0.30103	0.30103	0	0	0	1	0	0	0	1	0	0	2	0	0	0	1	1	1	0	0	0	0	1	1	1	1	0	0	1	0	28.6333
1150	1	40	0	0	0	0	0	1.69	71	24.8591	137	4.07	0.18	0.59	0.705008	0.071882	0.201397	2	1	0	1	0	0	1	1	0	1	0	0	0	1	1	1	0	0	1	1	1	1	1	1	0	0	1	0	41.0667
1151	1	61	1	0	0	0	0	1.68	51	18.0697	106	0	0	1	0	0	0.30103	1	0	1	0	1	0	1	0	0	1	1	1	1	2	0	1	1	0	1	1	1	1	1	1	1	1	1	1	8.83333
1152	1	53	1	0	0	1	0	1.7	85	29.4118	157	2.91	8.5	8.9	0.592177	0.977724	0.995635	3	1	0	1	0	0	1	1	1	0	0	1	1	1	0	1	0	0	0	0	1	1	1	1	0	0	1	0	40.8333
1153	1	52	1	0	0	0	0	1.59	54	21.3599	103	4.1	4.2	3.2	0.70757	0.716003	0.623249	0	0	1	1	1	0	1	1	0	0	0	0	0	1	0	0	0	0	0	0	1	1	1	1	0	0	1	0	41.0333
1154	1	62	1	1	1	0	0	1.68	65.73	23.2887	123	4.6	4.8	3.2	0.748188	0.763428	0.623249	0	0	0	1	1	0	1	1	0	0	0	0	0	1	0	0	0	0	0	0	1	1	1	1	0	0	1	0	41.0333
1155	2	26	0	0	0	0	0	1.57	45	15.8221	63	5.2	7.91	2.12	0.792392	0.949878	0.494155	1	0	1	0	0	0	1	0	0	2	0	1	0	1	0	0	0	0	0	1	1	1	1	1	0	0	1	0	41.4
1156	2	52	1	0	0	0	0	1.53	58	24.7768	91	4.82	6.89	2.3	0.764923	0.897077	0.518514	2	1	1	0	0	0	1	0	0	2	0	1	0	1	0	0	0	0	0	1	1	1	1	1	0	0	1	0	41.4
1157	1	45	0	0	0	0	0	1.66	67	24.3141	115	4.61	4.82	3.42	0.748963	0.764923	0.645422	2	1	1	1	1	0	1	1	0	0	0	0	0	1	0	0	0	0	0	0	1	1	1	1	0	0	1	0	41.0333
